# Supplementary material for: Association between weight-adjusted waist index and periodontitis: A population-based study
Source: PLoS One. 2024 Jun 6;19(6):e0305010. doi: 10.1371/journal.pone.0305010 (PMC11156281; doi:10.1371/journal.pone.0305010)
Supplement: S1 Data — (XLS) [file pone.0305010.s004.xls]

	GENDER	AGE	RACE	EDUCATION.LEVEL	PIR	WTINT2YR	WTMEC2YR	ALCOHOL	WEIGHT..KG.	HEIGHT	BMI	WAIST.CIRCUMFERENCE..CM.	DIABETES	DIRECT.HDL.CHOLESTEROL..MG.DL.	MODERATE_ACTIVITY	SMOKED.AT.LEAST.100.CIGARETTES.IN.LIFE	TC	WWI	LEVEL
1	2	31	3	2	NA	44058.27254	43119.83795	2	64.7	161.6	24.8	69.3	2	68	1	2	172	8.615512052	2
2	1	35	2	3	1.83	23471.35358	23548.94578	NA	73.3	190.5	20.2	74.5	2	46	1	2	166	8.701703586	0
3	1	31	1	2	2.18	62719.42959	63837.74506	3	68.6	186.3	19.77	72.2	2	NA	1	2	NA	8.717162456	0
4	1	31	1	3	NA	57693.11316	57993.25277	3	105	183.6	31.15	89.9	2	45	1	2	182	8.773341656	0
5	1	46	2	3	4.38	18311.00242	18466.50841	NA	66.5	180.4	20.4	71.7	2	103	1	2	183	8.792418128	0
6	1	30	2	2	0	19008.0832	18737.13825	4	76.9	175.7	24.9	77.3	2	45	1	1	147	8.814878367	0
7	1	33	2	1	3.3	16214.13265	20271.08279	2	71.2	183.9	21.1	74.5	2	52	2	1	143	8.829096751	2
8	1	57	2	2	1.64	17158.93016	17066.20319	3	65.7	172.3	22.13	71.6	2	55	2	1	168	8.833449642	3
9	1	45	2	2	0.65	21924.03349	22615.59152	NA	75.1	190.4	20.7	77	2	57	2	2	167	8.885272604	2
10	1	38	2	3	1.72	16872.57489	18366.23611	2	79.8	184.3	23.5	79.4	2	68	1	1	156	8.888307207	2
11	1	33	2	2	2.02	17879.02313	20112.69426	2	77	182.2	23.2	78	2	NA	2	2	NA	8.888924964	0
12	1	32	2	2	0.33	16058.9896	15830.0816	3	71.3	177.4	22.7	75.2	2	56	2	1	104	8.905802826	2
13	1	35	2	2	1.74	19725.40805	20786.06315	1	94.7	183.8	28	86.7	2	52	2	1	160	8.909310769	0
14	1	31	2	3	5	24822.23163	26971.78053	3	95.5	190.6	26.3	87.4	2	70	1	2	135	8.943546036	0
15	1	40	2	1	0.93	23982.39194	23852.79093	4	80.4	178.9	25.12	80.2	2	105	2	2	185	8.944299722	0
16	1	37	4	3	2.59	15308.76855	15927.66781	2	68.1	176.1	21.96	74.3	2	92	1	1	186	9.003580622	0
17	2	41	4	3	1.45	19711.72366	19172.26063	NA	73	175.5	23.7	77	2	53	1	2	212	9.012168334	0
18	2	65	1	3	3.05	77685.52695	78199.50845	NA	54.3	157.9	21.8	66.5	2	95	2	1	205	9.024470519	0
19	1	51	2	1	0.28	20544.77561	20506.17999	12	80.7	194.9	21.24	81.3	2	76	1	1	215	9.05010834	2
20	1	32	2	1	5	33620.45045	33986.46426	2	79.1	179.6	24.52	80.5	2	55	2	2	213	9.051230787	1
21	1	32	2	2	1.04	23284.53651	27522.88575	16	89.5	189.3	25	85.7	2	63	2	1	170	9.058771483	0
22	1	31	3	3	4.12	27403.7794	29521.92191	2	51.3	172.1	17.32	64.9	2	93	2	1	239	9.061206216	0
23	1	47	2	3	0	26157.80894	26094.7445	NA	69.2	187.7	19.6	75.4	2	44	2	2	174	9.063966644	0
24	2	32	4	3	5	31816.95382	32705.96913	1	71.4	175.3	23.2	76.6	2	82	1	2	196	9.065247459	0
25	2	40	2	3	3.82	29736.23239	30344.34846	1	85.8	173.2	28.6	84	2	49	1	2	130	9.068503859	0
26	1	34	2	3	5	22950.47526	23118.38457	2	73.4	181.4	22.31	77.7	2	48	1	2	183	9.069283729	0
27	1	31	2	1	1.79	18544.00394	19387.6032	10	78.7	182.6	23.6	80.5	2	63	2	1	159	9.074203491	0
28	1	32	2	2	2.69	20880.64988	21300.20845	2	81.6	183.5	24.2	82	2	53	2	1	188	9.077552577	0
29	1	38	2	3	1.12	27502.42084	27703.63291	1	83.5	182.7	25.02	83	2	62	1	2	187	9.083115876	0
30	2	34	2	3	1.84	38589.6953	40356.1511	2	46.4	160.7	18	61.9	2	70	2	2	135	9.087232897	0
31	2	32	4	3	1.29	38184.25767	37153.96618	NA	56.7	155.6	23.4	68.5	2	87	2	1	201	9.097017749	3
32	2	31	1	3	2.04	27367.6587	37250.75637	1	54.2	170.9	18.6	67	2	NA	1	1	NA	9.100707567	0
33	1	35	2	3	3.13	18289.79333	18322.51979	3	71.8	181.5	21.8	77.2	2	39	2	1	191	9.110769898	2
34	1	43	1	3	4.43	79849.24075	82662.42659	2	74.5	192.6	20.08	78.7	2	100	1	2	195	9.117937186	0
35	1	43	2	2	1.85	28574.18113	28419.76607	4	74.3	175.2	24.21	78.6	2	68	2	1	173	9.118599453	0
36	2	36	1	3	4.08	48003.57207	49830.06021	1	53.9	166.1	19.54	67	2	92	1	2	228	9.125999068	0
37	1	31	1	2	1.67	56933.96181	57949.1198	5	86.5	182.1	26.09	84.9	2	51	2	1	151	9.128504553	0
38	1	34	4	3	NA	16770.05632	16992.48483	1	72.4	185.1	21.1	77.7	2	55	1	1	137	9.13170211	0
39	1	40	2	3	3.51	24618.95192	24513.28606	6	62.1	179.6	19.25	72	2	77	1	1	179	9.136643852	2
40	2	48	1	3	3.63	86635.79664	88087.54939	2	61.2	168.1	21.66	71.5	2	72	2	1	170	9.139666117	0
41	1	31	2	2	3.67	19185.62239	22768.50512	NA	71.8	172.4	24.2	77.5	2	59	2	2	154	9.146174444	0
42	1	35	2	3	5	16214.13265	20271.08279	6	80.9	181.2	24.6	82.3	1	69	1	1	224	9.150094395	3
43	1	31	2	3	2.96	19799.56505	19517.33815	3	69.5	165.6	25.3	76.3	2	47	1	1	175	9.152339796	0
44	1	48	1	3	2.13	65472.73719	66422.57413	2	78.5	185.4	22.84	81.1	2	76	2	2	208	9.15347555	0
45	2	31	1	3	4.12	70234.24301	73726.74083	3	63.6	174.5	20.89	73	2	67	1	2	161	9.153649992	0
46	2	37	1	3	4.71	97705.03029	101386.3407	1	58.3	171.1	19.9	69.9	2	69	1	1	186	9.154674311	0
47	1	32	2	1	0.76	21527.63823	22685.20106	2	75.6	180.5	23.2	79.6	2	66	2	1	208	9.154869754	2
48	1	30	1	3	5	61180.54758	62271.42409	3	81.6	186.2	23.54	82.7	2	56	1	2	168	9.155043879	0
49	1	46	1	3	5	152858.5098	159455.333	4	77.3	184.9	22.6	80.5	2	66	1	2	157	9.156007366	0
50	1	44	1	3	2.17	77783.29347	78911.72416	1	83	186.3	23.91	83.5	2	48	1	2	191	9.165315709	2
51	1	48	1	3	1.31	19914.04302	20202.94332	2	82	182.9	24.51	83	2	42	2	1	196	9.165816664	1
52	1	30	4	3	5	22084.23607	22576.45735	1	65.7	174.7	21.5	74.3	2	82	2	2	228	9.166554586	0
53	2	35	2	1	0.57	21264.00896	21114.72625	2	57.8	170.8	19.8	69.7	2	45	2	2	157	9.167878708	2
54	1	47	2	3	5	22953.5899	22829.54855	1	76.4	170.7	26.22	80.2	2	41	2	2	149	9.175456677	2
55	1	45	2	2	0.48	17036.36313	16982.02507	NA	68.6	173.3	22.8	76	2	36	2	1	127	9.17596048	2
56	1	34	1	1	2.56	16321.69975	16612.72296	3	69.3	184.1	20.45	76.4	2	53	2	1	152	9.17754962	0
57	1	30	1	3	3.3	77440.66258	92128.22381	NA	76.9	173.2	25.6	80.5	2	46	1	2	155	9.179789244	0
58	1	30	2	3	NA	32591.36812	34343.83887	NA	64.6	177.1	20.6	73.8	2	87	1	1	197	9.182059503	2
59	1	44	2	3	1.39	21177.61878	21063.17479	2	69.3	187.4	19.73	76.5	2	77	2	1	196	9.189562119	0
60	2	36	1	3	5	75152.05379	75383.12145	2	57.3	159	22.7	69.7	2	83	1	2	179	9.207791298	0
61	1	30	2	2	3.51	28306.7593	28614.92485	2	83.2	186.2	24	84	2	69	2	1	142	9.209109203	0
62	1	46	1	3	5	98850.66586	102087.4162	1	89.8	186.5	25.8	87.3	2	53	1	2	165	9.212469762	0
63	2	46	1	3	5	154664.0715	157709.3447	2	71.3	162.6	27	77.8	2	54	1	1	164	9.213716222	0
64	1	36	2	3	0.99	23654.72353	31640.76684	NA	86	185.3	25	85.5	2	40	2	1	207	9.219702109	0
65	1	33	2	2	2.72	32821.10024	33239.73085	2	61.4	177.5	19.49	72.3	2	47	1	1	172	9.226863838	2
66	1	52	2	2	1.14	32501.19316	32422.83532	NA	88.9	182.7	26.6	87	1	47	2	1	190	9.227166815	2
67	1	38	2	3	4.8	29709.02995	32281.7645	NA	74.6	178.5	23.4	79.7	2	69	1	2	187	9.22760313	2
68	2	38	2	3	5	34632.06066	35465.4779	1	72	173.9	23.81	78.3	2	53	1	2	214	9.227743494	0
69	1	38	1	3	5	45778.30548	48520.35045	2	81.5	187.2	23.3	83.4	2	49	1	1	248	9.238197577	0
70	1	39	2	1	1.8	25679.19615	26682.60588	3	67.3	183.9	19.9	75.8	2	93	2	1	180	9.23978091	0
71	1	39	1	3	1.22	65082.92028	66243.37783	NA	62.2	182.8	18.61	72.9	2	75	2	2	170	9.243412532	0
72	2	59	1	2	NA	38441.86498	39240.11555	NA	60	173.1	20	71.6	2	82	1	2	227	9.243520253	0
73	1	36	2	2	4.54	25679.19615	25867.06922	NA	77.9	172.6	26.15	81.6	2	48	2	2	203	9.245308979	0
74	1	32	2	3	4.93	33663.84834	36579.06118	2	85.9	177.2	27.4	85.7	2	55	2	2	131	9.246646184	0
75	2	31	2	3	1.85	27569.04438	28789.11483	NA	61.3	168.5	21.59	72.4	2	68	2	2	147	9.247159081	0
76	1	30	4	2	2.23	13565.57478	13688.12469	NA	51.2	170.6	17.6	66.2	2	53	2	1	188	9.251731257	0
77	1	35	2	2	2.1	19478.73876	23024.34069	5	78.7	177	25.1	82.1	2	86	2	1	216	9.254560331	0
78	1	38	1	2	NA	12677.19504	12624.5824	5	81.4	173.7	26.98	83.5	2	39	2	1	175	9.254954182	0
79	1	30	2	3	3.13	28213.41945	32164.78665	2	79.2	176.4	25.5	82.4	2	51	1	2	201	9.259011444	0
80	2	35	1	3	4.1	60492.37813	62794.05291	NA	60.3	172.4	20.29	71.9	2	89	2	2	194	9.259131121	0
81	1	38	1	3	4.59	86986.68246	92645.86805	2	91.7	193.9	24.4	88.7	2	60	1	2	157	9.262728871	0
82	2	36	2	3	0.96	42468.06417	42460.23992	1	89.5	167.5	31.9	87.7	2	NA	2	2	NA	9.270178052	0
83	1	30	4	2	0.46	22188.83674	24460.13758	3	61.4	195.6	16	72.7	2	48	1	1	147	9.277911494	1
84	1	32	2	3	5	32821.10024	33061.2246	NA	84	175.4	27.3	85.1	2	36	1	2	115	9.28517123	2
85	1	49	2	3	NA	15384.15918	15175.60776	NA	56.8	169.6	19.75	70	2	66	1	1	190	9.288035618	3
86	2	33	2	1	3.55	27843.37546	28513.42364	3	77.4	168.3	27.33	81.8	2	59	2	1	227	9.297856161	1
87	1	41	2	3	2.95	17602.10116	18151.24268	NA	98.1	190.5	27	92.1	2	37	2	2	151	9.298761879	0
88	1	33	4	3	5	19638.74896	20390.67422	1	73.8	179.5	22.9	79.9	2	51	2	2	222	9.300763439	0
89	1	51	2	3	3.28	17672.94673	17577.44201	NA	68.5	176.5	21.99	77	2	68	2	2	212	9.303480237	0
90	1	34	2	3	3.66	26438.46889	27860.09204	4	90.1	190.7	24.8	88.4	2	47	1	2	232	9.313005716	2
91	2	40	2	3	4.58	32040.00307	32682.69964	1	67.1	163.4	25.1	76.3	2	61	1	2	137	9.314580017	0
92	1	35	2	1	0	25490.81629	26861.4832	1	62.6	172.5	21	73.7	2	44	2	1	136	9.314945564	3
93	2	31	4	3	NA	51692.29339	54262.76634	1	50.2	168.6	17.66	66	2	51	2	2	132	9.315197709	0
94	1	44	2	2	0.33	26354.38124	26290.84288	4	57.1	166	20.7	70.4	2	69	1	1	198	9.316538972	2
95	2	48	3	1	3.61	25298.18712	24837.13672	2	109	162.4	41.3	97.3	2	51	1	2	173	9.319649755	2
96	2	32	4	3	5	46840.30211	49169.50289	1	44.2	158.5	17.59	62	2	59	2	2	172	9.325680983	0
97	1	35	2	3	2.03	33441.91253	39799.43119	NA	69.9	179.4	21.7	78	2	36	2	2	140	9.329449427	2
98	1	35	4	2	3.3	31857.24474	33906.5303	NA	108.5	190	30.06	97.2	2	50	2	2	132	9.331498613	2
99	2	53	1	3	5	123701.8379	125317.1698	2	61.7	167.5	21.99	73.3	2	70	1	1	256	9.331713412	0
100	1	42	2	3	3.96	22314.41365	22260.61534	NA	89.7	175	29.3	88.4	2	55	1	2	269	9.333747403	0
101	1	31	1	3	1.02	12242.15604	12400.78046	3	82.6	188.9	23.15	84.9	2	40	2	1	156	9.341522552	1
102	1	56	2	2	2.75	17672.94673	17577.44201	4	78.9	182.4	23.72	83	1	81	1	2	169	9.344145467	3
103	1	32	1	3	4.76	16905.96158	17805.49357	1	64.5	175.1	21	75.1	2	54	1	2	178	9.351043552	0
104	1	33	4	3	2.4	27475.47621	29513.4874	1	58.3	172.8	19.52	71.4	2	40	2	2	155	9.35112655	0
105	1	41	2	1	NA	19260.89285	19291.9007	NA	66.4	174.2	21.9	76.2	2	61	2	1	149	9.351277214	0
106	1	44	1	3	0.88	20038.21349	20347.99387	NA	73.7	176.2	23.7	80.3	2	39	1	2	152	9.353664778	0
107	2	50	1	3	4.48	81787.85519	83523.21657	1	73.9	170.6	25.4	80.5	2	61	2	2	196	9.364264263	0
108	1	36	2	3	5	32258.04516	32609.22695	3	80.6	181.5	24.47	84.1	2	68	1	1	181	9.367602954	0
109	1	44	2	2	0	15384.15918	15175.60776	NA	58.2	173.9	19.25	71.5	2	73	2	1	232	9.372264779	2
110	1	31	1	3	5	61275.29624	62367.86216	NA	106	190.4	29.24	96.5	2	58	2	2	209	9.372908572	0
111	1	53	1	3	5	80053.89045	81363.22028	1	66.6	178.4	20.93	76.5	2	71	2	2	240	9.373986432	0
112	1	34	2	3	1.71	21527.63823	23151.62724	2	55.1	165.2	20.2	69.6	2	NA	1	1	NA	9.376342009	0
113	1	52	2	3	NA	15676.44382	16074.48248	2	85.1	178.5	26.7	86.5	2	47	1	2	210	9.3767282	0
114	1	34	1	3	1.34	68184.63149	70137.47439	5	77.4	191.3	21.2	82.5	2	55	2	1	150	9.377422168	0
115	1	62	2	3	1.3	10117.47555	10544.4491	3	62.4	187.7	17.7	74.1	2	86	2	1	195	9.380498388	3
116	1	40	2	1	0.02	20568.02419	20733.95428	6	52.7	173	17.6	68.1	2	121	1	1	237	9.380841634	2
117	1	32	2	3	2.31	25679.19615	25958.75637	3	65.6	175.5	21.3	76	2	49	2	2	197	9.383431168	0
118	1	35	2	3	5	23617.70571	23790.49659	1	78.8	176.7	25.24	83.3	2	48	1	2	185	9.383868056	1
119	1	40	4	2	3.94	39096.4028	46193.23896	4	86.5	185.1	25.2	87.3	2	53	2	1	205	9.386554152	1
120	2	38	1	1	2.83	74517.75139	74746.86878	NA	65.9	178.6	20.7	76.2	2	78	1	2	187	9.386685434	0
121	2	40	4	2	2.52	21980.31858	22889.16682	2	68.5	165.2	25.1	77.7	2	62	1	2	126	9.38805733	0
122	2	45	3	3	NA	15799.24194	16056.79974	2	59.8	167.4	21.34	72.6	2	62	1	2	160	9.388279892	0
123	1	40	2	2	2.37	28422.50368	32022.37428	2	101.5	179.8	31.4	94.6	2	37	1	1	153	9.389838339	3
124	1	30	2	3	1.72	32821.10024	33061.2246	3	50.1	165.2	18.36	66.5	2	63	1	2	124	9.395129753	2
125	1	51	1	3	5	151766.5995	151581.5417	2	69.3	173.4	23	78.3	2	71	1	2	223	9.405787111	0
126	2	37	4	3	5	14553.26115	15099.26729	2	59.9	177.2	19.1	72.8	2	55	1	2	200	9.406281423	0
127	2	45	2	2	5	35064.80638	37651.72863	1	59.2	155.5	24.48	72.4	2	68	2	1	194	9.409741933	2
128	1	37	3	3	1.34	34887.43995	35849.95163	NA	70.7	177.7	22.4	79.2	2	78	1	2	228	9.419231583	0
129	1	30	3	3	3.9	47932.21315	49254.61786	2	79.5	172	26.9	84	2	47	1	2	188	9.420972189	0
130	1	42	2	1	2.19	34060.31498	33978.19822	4	55.2	164.2	20.5	70	2	65	2	2	132	9.421683286	0
131	1	31	1	2	3.36	86986.68246	93900.67752	2	100.8	178.7	31.6	94.6	2	42	1	1	192	9.422385537	0
132	1	31	1	2	1.2	14880.98591	15455.72201	3	89.6	189.2	25.03	89.2	2	57	1	1	239	9.42346994	0
133	1	56	2	2	0.1	26135.88516	28479.46372	5	56.7	166.1	20.6	71	2	NA	1	1	NA	9.429025696	3
134	1	30	2	3	1.68	30291.33359	36049.90731	4	93.3	182.4	28	91.1	2	39	1	1	188	9.431430203	0
135	1	36	4	3	5	20443.463	20899.11415	2	70.5	176	22.8	79.2	2	51	1	1	174	9.432582733	2
136	1	36	4	3	0.95	19048.33405	20734.60649	3	71.2	183.4	21.2	79.6	2	47	2	1	168	9.433504716	1
137	1	34	4	1	1.52	16160.88773	16093.81715	2	89	182.2	26.81	89	2	48	1	1	285	9.433981132	0
138	1	39	4	2	0	23617.70571	23790.49659	4	113.2	201.7	27.82	100.4	2	64	2	1	179	9.436490334	3
139	1	30	2	2	0	19167.95125	19308.18702	2	99.2	183.3	29.52	94	2	33	1	2	150	9.437827115	0
140	2	49	1	3	5	61309.22544	62336.5818	NA	59.3	166.2	21.47	72.7	2	58	2	1	189	9.440762324	0
141	1	32	2	3	5	24325.20273	24590.02251	2	93.7	187.1	26.77	91.4	2	38	1	2	168	9.442269684	0
142	2	33	1	2	3.22	62144.08135	63360.14235	NA	74.5	173.5	24.75	81.5	2	51	2	2	194	9.442336476	0
143	1	45	2	1	1.52	23167.02528	23111.17139	6	79.7	174.6	26.1	84.3	2	NA	1	2	NA	9.442748308	2
144	1	30	1	3	5	86986.68246	91060.13641	2	76.3	181.1	23.3	82.5	2	61	1	2	186	9.444776376	0
145	1	43	2	3	3.67	18402.96901	18977.09561	4	87.8	167.9	31.1	88.5	2	60	1	1	216	9.444870611	0
146	1	73	2	2	1.52	6725.306794	7069.929472	NA	60.7	173.2	20.2	73.6	2	68	2	1	175	9.446772764	2
147	1	42	4	3	0.82	24209.51417	25040.87607	NA	76.6	172.8	25.65	82.7	2	51	2	2	207	9.449114786	2
148	1	31	2	3	3	21155.95808	22980.87677	3	83.4	184.8	24.4	86.3	2	37	1	1	114	9.449912133	0
149	1	30	4	3	1.95	18838.30383	25198.28137	NA	83.2	183.6	24.7	86.2	2	63	1	1	148	9.450300158	2
150	1	36	4	3	2.75	15732.4653	16321.86066	1	61.3	168	21.7	74	2	69	1	2	210	9.451516187	0
151	1	50	2	3	NA	18656.66118	18555.84047	2	94.1	199.3	23.69	91.7	2	133	2	2	196	9.453105917	1
152	2	36	4	3	5	85610.54667	92292.66907	1	57.2	163.8	21.3	71.5	2	76	1	2	164	9.453835201	0
153	2	56	1	3	3.05	103561.7206	105759.0763	NA	56.4	162.8	21.3	71	2	73	2	2	195	9.454069633	0
154	1	30	1	3	5	84120.65668	86974.6991	NA	71.9	185.6	20.9	80.2	2	41	1	2	130	9.45823114	0
155	1	42	1	3	4.54	74453.57734	75533.70261	2	79.6	176.9	25.44	84.4	2	62	2	2	205	9.459886217	0
156	1	35	1	3	2.74	74265.83133	76685.76597	NA	67.8	187.5	19.3	77.9	2	72	1	1	199	9.460685613	0
157	2	42	1	3	3.4	110070.0156	117535.388	3	62	175.6	20.1	74.5	2	62	1	1	162	9.461509462	0
158	2	40	2	2	1.13	28751.60131	32065.23087	NA	47.4	157.3	19.2	65.2	2	42	1	1	106	9.470184169	2
159	2	57	2	3	2.58	17622.14198	17298.28124	NA	69.7	164.2	25.9	79.1	2	54	2	1	202	9.474582777	3
160	2	31	1	3	3.51	49292.27474	50901.15851	2	50.6	163	19	67.4	2	47	2	2	122	9.475118237	0
161	1	34	1	2	1.01	85949.92742	90401.84197	3	68.6	182.1	20.7	78.5	2	35	2	1	269	9.477801285	2
162	1	32	2	3	3.4	21679.51157	22845.24078	4	71.9	172.4	24.2	80.4	2	79	1	2	214	9.481817751	0
163	1	35	1	2	1.58	56269.05763	57272.36008	12	75.7	179.5	23.49	82.5	2	NA	2	1	NA	9.482132262	0
164	1	38	2	3	1.06	14204.26251	14001.79216	5	64.9	180.1	20	76.4	2	57	2	1	130	9.48355157	0
165	2	36	1	3	4.31	55644.53694	57761.75619	NA	47.7	169.4	16.62	65.5	2	53	1	2	162	9.483793967	0
166	2	40	1	3	3.88	68458.25638	69605.40878	5	77.7	176.6	24.91	83.6	2	72	2	2	170	9.484092215	0
167	2	44	1	3	4.67	68458.25638	70388.42733	2	56.2	163	21.15	71.1	2	96	1	2	202	9.484216144	0
168	1	36	3	3	5	37080.52646	37974.33388	1	61.2	172.8	20.5	74.2	2	58	1	2	162	9.484800362	0
169	2	55	1	3	NA	19616.82125	20024.16722	1	64.2	178	20.3	76	2	86	1	2	189	9.48519095	3
170	2	34	1	3	3.61	86711.70322	88899.07926	2	60.2	163.7	22.5	73.6	2	42	2	2	160	9.485922425	0
171	1	43	4	3	5	15319.85702	15845.94545	1	83.3	187	23.82	86.6	2	57	1	1	232	9.488452576	0
172	2	53	2	3	5	19548.1369	19371.95141	NA	60.3	169.6	21	73.7	2	78	1	2	222	9.490931344	2
173	2	44	1	3	1.12	30863.87161	31440.43568	2	54.7	169.3	19.1	70.2	2	97	1	2	189	9.491687887	0
174	1	39	4	1	1.34	15875.75989	17102.19497	7	70.5	171.9	23.9	79.7	2	56	2	1	155	9.492131867	0
175	1	50	1	1	2.12	28503.5076	32100.48002	2	61	184.4	17.9	74.2	2	49	2	1	161	9.500336491	3
176	1	52	2	3	0.4	17206.32043	17285.61367	6	57.9	169.1	20.2	72.3	2	63	2	1	221	9.501649707	3
177	2	45	1	3	5	139800.4096	142430.5297	2	68.6	167.1	24.6	78.7	2	68	1	1	218	9.50194855	0
178	1	32	1	2	5	20891.98083	21490.33791	2	73	173.9	24.1	81.2	2	46	2	1	176	9.503741152	0
179	2	30	1	3	NA	15225.98071	16117.88368	3	51	169.5	17.8	67.9	2	64	1	1	196	9.507901771	0
180	1	47	2	3	2.91	21177.61878	21063.17479	NA	87.2	189.8	24.21	88.8	2	62	2	2	168	9.509435199	2
181	1	33	2	2	3.23	23617.70571	25022.93314	2	86.6	179.8	26.79	88.5	1	28	2	2	237	9.510083381	2
182	2	36	1	3	5	86385.96485	88565.12388	2	72	176.3	23.2	80.7	2	64	2	2	155	9.510586207	0
183	2	51	1	3	5	109973.9568	108209.2829	1	70.4	168.1	24.91	79.8	2	74	2	2	196	9.510789328	0
184	1	39	2	3	NA	32048.20831	32397.10568	NA	120	190.9	32.93	104.2	2	NA	1	2	NA	9.512115082	1
185	1	51	2	2	0.43	16117.9913	16911.73303	NA	71.6	179.2	22.3	80.5	2	46	2	2	178	9.513479117	0
186	1	35	1	2	0.35	11774.58088	12479.85885	1	80.2	182.2	24.2	85.2	2	42	1	1	126	9.513764801	2
187	1	63	4	3	5	9314.746352	9205.449493	NA	80.2	180.8	24.5	85.2	2	78	1	2	209	9.513764801	2
188	2	34	1	3	5	58624.83479	60103.69583	NA	66.7	185.7	19.3	77.7	2	65	1	2	196	9.513889476	0
189	1	40	2	3	2.04	28769.34086	28613.87116	1	92.9	181.6	28.17	91.7	2	72	2	2	235	9.513963451	2
190	2	40	4	3	2.68	15339.72197	15810.15394	1	87.5	164.8	32.22	89	2	34	2	2	168	9.514500212	0
191	1	61	1	2	2.13	18397.69657	18470.24469	3	65.8	174.2	21.7	77.2	2	48	2	1	115	9.517093884	3
192	1	39	1	3	1.07	14948.67899	15344.892	NA	88.4	189.3	24.7	89.5	2	37	2	2	158	9.519122217	0
193	2	52	1	3	5	113141.2015	114618.6298	1	48.8	164.3	18.08	66.5	2	67	1	2	154	9.519447308	0
194	1	63	2	2	NA	7903.072331	8212.17704	5	74.2	175.8	24	82	2	NA	1	2	NA	9.519450934	3
195	2	32	1	3	5	66628.08716	67065.89455	2	63.4	171.3	21.6	75.8	2	73	1	1	168	9.519728809	0
196	2	39	2	2	NA	25355.83954	26477.96441	NA	51.6	153.8	21.81	68.4	2	71	2	2	203	9.522067393	0
197	1	37	4	3	3.4	44123.7276	47555.34748	2	84.4	184.9	24.7	87.5	2	53	2	1	228	9.524382529	0
198	1	32	2	3	1.09	31825.66495	32058.50655	NA	52	166.6	18.73	68.7	2	43	2	2	147	9.52697587	0
199	1	49	3	3	3.68	20020.61264	20708.12641	2	75.9	181	23.17	83	2	76	1	2	177	9.527022797	3
200	1	67	4	2	NA	11145.55868	11717.86926	2	48.4	172.6	16.2	66.3	2	65	2	1	187	9.529954949	3
201	2	43	2	3	4.44	23799.13698	23147.81117	2	84.3	167.8	29.9	87.5	2	79	1	2	230	9.530029955	0
202	1	40	4	3	5	21177.61878	21137.83429	NA	73.1	181.9	22.09	81.5	2	67	1	2	178	9.53232674	0
203	1	30	4	3	1.35	14894.7633	16100.12857	NA	69.9	178.7	21.9	79.7	2	42	1	1	179	9.532783581	0
204	1	32	1	3	2.84	17308.31187	17616.92681	5	70.4	187.1	20.11	80	2	92	1	1	179	9.534625892	0
205	1	35	2	1	2.81	30631.47667	32101.68524	12	125.9	187	36	107	2	33	2	2	229	9.536102547	2
206	1	72	2	1	1.26	8592.630376	8844.408042	NA	78.5	183.3	23.4	84.5	2	44	2	2	124	9.537221751	2
207	1	32	2	3	NA	17371.06405	17243.51416	2	82.8	186	23.9	86.8	1	62	2	2	251	9.539037515	1
208	1	36	1	3	1.13	14138.99024	14985.89243	6	79.4	183.6	23.6	85	2	46	2	1	137	9.539127959	0
209	1	30	1	3	NA	57954.6655	57714.14322	1	81.8	186.8	23.44	86.3	2	66	1	1	167	9.541884249	0
210	1	37	2	2	0.86	25490.81629	27689.66103	5	63.1	178.9	19.7	75.8	2	86	1	1	161	9.542332075	2
211	2	31	1	3	2.57	89807.04764	92234.66957	3	62.6	165.9	22.7	75.5	2	72	1	1	161	9.542447627	0
212	2	30	1	3	0.69	26074.98019	26960.56043	1	56.6	176.3	18.2	71.8	2	63	1	1	203	9.543687903	0
213	2	48	1	3	4.54	73338.83986	74567.77601	1	56.1	161.6	21.48	71.5	2	78	1	1	158	9.546069923	0
214	1	42	2	2	NA	22356.41087	22314.41189	1	78.3	188	22.15	84.5	2	49	2	1	258	9.549394343	3
215	1	33	4	2	4.77	15030.18271	15365.18075	2	97.2	176.6	31.2	94.2	2	60	1	1	189	9.554715725	0
216	2	35	1	3	4.37	51421.953	53378.50713	1	66.3	164.7	24.44	77.8	2	48	2	2	162	9.554827103	0
217	1	35	1	2	0.92	114838.6717	123195.7187	3	81.2	173.6	26.9	86.1	2	52	2	1	163	9.554877794	0
218	1	51	4	3	0.87	25458.45432	27368.09342	NA	64.1	181.1	19.5	76.5	2	56	1	1	189	9.55503804	3
219	1	32	1	3	2.34	87991.58393	90323.7907	3	82.5	187.4	23.5	86.8	2	50	1	2	160	9.556365481	0
220	1	37	1	2	0.68	17191.70242	17498.23816	12	74.7	184.9	21.85	82.6	2	84	2	1	212	9.556959518	2
221	1	48	1	2	1.16	20288.96042	20583.29979	NA	68.3	178.4	21.46	79	2	90	1	1	234	9.559094158	2
222	1	46	2	2	0.76	19260.89285	19199.45957	1	76.3	177.4	24.2	83.5	2	61	2	1	215	9.559258514	3
223	1	46	1	3	3.13	73295.59025	75029.1737	1	89.4	183.3	26.6	90.4	2	NA	2	2	NA	9.560919709	0
224	2	68	3	3	NA	16187.52982	17346.22849	NA	44.1	158.3	17.6	63.5	2	79	2	2	194	9.562125306	0
225	1	40	1	3	1.37	23121.05723	23456.48286	1	64	174.7	20.97	76.5	2	59	2	2	200	9.5625	1
226	1	65	1	3	5	61179.46834	60762.06266	1	66.7	176.2	21.48	78.1	2	72	2	2	205	9.562867028	0
227	1	49	2	2	0.73	28542.42107	29427.85637	3	72.1	168.9	25.3	81.2	2	68	2	1	199	9.562873192	3
228	1	41	2	2	3.63	21177.61878	21063.17479	4	78.8	181.7	23.87	84.9	2	39	2	1	131	9.56411042	3
229	1	43	1	3	5	91233.3139	92556.86895	4	79.7	179.5	24.74	85.4	2	56	2	1	229	9.565963292	0
230	1	36	4	3	NA	76854.62019	79961.68052	1	89.7	178.7	28.09	90.6	2	40	1	2	146	9.566035234	0
231	2	63	1	2	2.57	67764.54591	67032.59284	1	47.7	163.2	17.91	66.1	2	67	1	1	185	9.570668416	2
232	1	30	4	3	NA	54212.29629	58428.53104	1	89.8	179.4	27.9	90.7	2	36	2	1	173	9.571260107	0
233	1	46	2	3	2.18	25617.12236	26343.26971	1	93.6	186.9	26.8	92.6	1	51	1	2	185	9.571347019	0
234	1	57	2	3	5	24008.31905	23963.21678	1	95	178.4	29.85	93.3	2	56	1	2	241	9.572378025	3
235	2	39	1	3	1.16	22163.78556	23265.91138	NA	99.1	171.7	33.61	95.3	2	68	1	1	164	9.573176662	0
236	1	36	1	3	NA	66982.8178	68177.15138	6	70	170.3	24.14	80.1	2	60	1	1	230	9.573781161	0
237	1	46	2	3	4.66	28353.77138	28938.36141	NA	97.2	183.3	28.9	94.4	2	NA	1	1	NA	9.575001746	0
238	1	32	2	3	1.09	29709.02995	32339.05094	5	76.2	171.2	26	83.6	2	88	2	2	187	9.57698466	2
239	1	43	4	3	4.25	23441.76313	24491.9198	1	64.3	159.5	25.3	76.8	2	70	1	2	176	9.577578794	0
240	1	46	2	2	1.91	23943.71757	23814.32557	3	76	180.8	23.25	83.5	2	83	1	1	224	9.578106889	2
241	1	30	2	2	3.51	31825.66495	32172.13957	1	96.3	178.6	30.19	94	2	44	1	2	180	9.578879501	3
242	1	42	4	3	5	14617.15992	14842.38421	1	57.6	165.2	21.1	72.7	2	45	1	1	181	9.579066079	0
243	2	60	1	2	4.8	65849.69381	65138.42385	NA	66.3	168.3	23.41	78	2	57	2	1	201	9.57938964	2
244	2	42	4	3	1.34	17920.23925	17976.70919	1	65.1	157.5	26.24	77.3	2	65	1	2	183	9.580518187	0
245	2	55	2	3	5	19634.89525	19389.26784	1	66.1	167.4	23.6	77.9	2	72	2	1	217	9.581571129	0
246	1	39	4	3	5	13855.59377	14267.86449	NA	64.4	173.7	21.3	76.9	2	80	1	1	239	9.582601016	0
247	1	30	2	2	0.91	33045.26615	33287.03055	3	87.4	175.3	28.44	89.6	2	27	2	1	156	9.584121116	2
248	1	49	1	3	0.55	20881.95892	20727.40116	3	75.7	186.1	21.86	83.4	2	55	1	1	201	9.585573705	2
249	2	47	4	3	3.31	21481.05003	21698.61399	4	56.1	165.7	20.4	71.8	2	77	2	1	203	9.586123364	0
250	1	36	2	1	5	27572.20537	28895.57914	1	74.6	183.2	22.2	82.8	2	47	1	1	159	9.586518684	3
251	2	41	1	1	0.25	23059.10936	23433.2604	NA	48.7	161.6	18.6	66.9	2	66	2	1	146	9.586534447	0
252	2	30	1	2	2.58	88644.48073	95053.01431	2	94.1	162.5	35.6	93	2	57	1	1	203	9.587119414	0
253	1	45	4	2	0.92	26641.90026	26444.71031	5	57.5	165.5	20.99	72.7	2	41	2	1	151	9.587392083	2
254	2	39	1	3	2.71	50446.15537	52365.58137	NA	50.7	161.3	19.49	68.3	2	72	2	2	163	9.59216684	0
255	1	55	1	3	2.9	100747.1467	101517.7128	NA	94.6	170.4	32.6	93.3	2	37	1	2	203	9.592594263	2
256	1	62	1	3	5	138075.8794	141933.3395	1	69.3	182.9	20.7	79.9	2	56	2	2	160	9.597987103	2
257	2	44	2	3	1.36	27272.10345	28717.92083	1	55.8	161.9	21.29	71.7	2	127	2	2	231	9.59847098	1
258	1	32	4	2	2.2	17585.73709	18369.99834	1	77.5	173.9	25.6	84.5	2	51	1	1	165	9.598554999	2
259	2	45	4	2	NA	13046.2286	13115.21631	NA	57.2	168.6	20.1	72.6	2	NA	1	2	NA	9.599278819	0
260	2	40	3	2	1.45	18366.59644	18929.8553	NA	53.6	158.2	21.42	70.3	2	77	2	2	179	9.60224826	2
261	1	30	1	3	3.51	65524.37066	68055.06467	6	83.6	181	25.52	87.8	2	57	1	1	164	9.602656132	0
262	2	57	2	2	5	23325.73926	22943.57619	2	65.8	175.1	21.5	77.9	2	138	1	1	292	9.603388776	0
263	1	35	1	2	2.33	55154.00169	56137.4222	6	68.7	177.6	21.78	79.6	2	43	1	1	188	9.60361407	0
264	1	42	2	2	4.78	24874.12129	25386.96888	2	72.9	182.3	21.9	82	2	75	2	2	190	9.603954375	2
265	2	47	1	2	3.6	88745.79119	91247.96634	3	67.3	169.6	23.4	78.8	2	78	2	1	210	9.605471447	0
266	1	33	1	2	3.76	106709.9493	125265.0937	2	63.9	172	21.6	76.8	1	48	1	1	176	9.607508801	0
267	2	47	1	3	2.17	72596.41273	73812.90806	1	61.9	175.7	20.05	75.6	2	61	1	1	191	9.608961891	0
268	1	34	1	2	0.95	17308.31187	17236.47927	3	68.4	186.9	19.58	79.5	2	54	2	1	138	9.612560314	0
269	1	36	1	2	0.9	17962.74484	17888.19622	6	65	170.6	22.33	77.5	2	73	2	1	222	9.612691931	0
270	1	41	1	3	5	71450.23466	72486.78935	1	76.9	178.2	24.22	84.3	2	75	2	2	179	9.61312091	0
271	2	34	4	3	NA	15792.28787	16329.21862	1	47.4	162.8	17.9	66.2	2	69	1	1	135	9.615432392	0
272	2	52	4	3	1.65	22560.9634	22680.26448	1	47.4	156.8	19.3	66.2	2	64	1	2	212	9.615432392	0
273	1	34	2	2	1.05	18838.30383	19546.60523	3	58.9	169.7	20.5	73.8	2	60	2	2	254	9.616094319	2
274	2	34	4	2	5	14804.46569	16020.6466	NA	40.9	158.3	16.3	61.5	2	95	2	2	185	9.616420858	0
275	1	30	1	2	5	75824.47664	77176.46095	NA	57.3	166.1	20.77	72.8	2	47	2	2	172	9.617320036	0
276	2	39	1	3	5	88747.5417	90869.30009	NA	58.4	158.7	23.2	73.5	2	78	2	2	214	9.617914578	0
277	1	31	1	2	0.76	15867.25865	18200.87349	NA	73.2	174.9	23.9	82.3	2	41	1	1	202	9.619318279	0
278	2	35	1	3	1.78	93796.82907	95761.2523	2	67.1	170.2	23.2	78.8	2	71	1	2	170	9.619775955	0
279	1	33	1	1	5	99283.36076	105284.9431	2	64.9	175.4	21.1	77.5	2	52	2	1	256	9.620094852	3
280	2	52	2	2	3.85	22553.10346	23748.74533	NA	63.7	159.5	25.04	76.8	2	82	2	2	201	9.622579412	0
281	1	35	4	3	3.32	21691.72648	23368.36266	4	67.4	179.5	20.92	79	2	45	2	1	169	9.622704358	0
282	2	31	1	3	5	77763.02664	79657.48119	2	59.1	174.8	19.3	74	2	78	1	1	172	9.625825387	0
283	2	33	1	3	5	91106.82741	93284.99113	2	60.7	169.4	21.2	75	2	84	1	2	150	9.626466811	0
284	2	39	1	3	5	66575.37395	69108.50067	2	57.5	166.9	20.64	73	2	63	1	2	159	9.626954912	0
285	1	34	1	3	5	58125.46435	59666.07307	2	84.3	189.3	23.5	88.4	2	39	1	2	148	9.62805312	0
286	1	30	1	3	3.14	88557.93685	88190.4055	4	72.7	183.6	21.57	82.1	1	51	2	1	148	9.628883932	2
287	1	30	2	3	4.16	23617.70571	23874.82322	5	86	172.3	28.97	89.3	2	55	1	2	188	9.629466647	0
288	1	35	3	3	NA	22276.48988	23709.47284	2	89.5	184.8	26.21	91.1	2	43	2	2	228	9.629569219	2
289	1	38	1	3	1.17	107347.6397	117795.7154	2	71.4	177.8	22.6	81.4	2	56	1	1	137	9.633304741	1
290	2	32	4	3	1.59	21637.2688	22065.01238	2	78.4	171.1	26.78	85.3	2	62	1	2	172	9.633653015	0
291	2	40	1	3	0.61	30888.99461	30919.32623	1	69.3	171.6	23.5	80.2	2	67	2	1	178	9.634024601	0
292	2	31	1	3	3.64	63630.65205	80950.19987	NA	56.3	169.5	19.6	72.3	2	59	1	1	175	9.63571841	0
293	1	36	2	3	3.58	22439.24544	22882.44606	1	81.7	179.6	25.3	87.1	2	51	2	2	204	9.636229322	0
294	2	45	4	3	0	27149.46917	27176.12874	1	58.8	169.7	20.4	73.9	2	37	1	1	199	9.637308809	0
295	2	42	1	3	NA	86635.79664	88087.54939	NA	70.8	169.3	24.7	81.1	2	70	1	2	235	9.63838401	0
296	2	42	2	2	3.63	25579.58583	26935.6752	NA	99.6	181	30.4	96.2	2	44	2	2	156	9.639297913	2
297	1	42	2	1	0.27	28769.34086	28866.85688	2	62.8	169.5	21.86	76.4	2	70	2	1	150	9.640810284	3
298	1	43	1	3	4.25	127198.4471	126871.7005	NA	74.1	170.1	25.6	83	2	35	2	2	226	9.642041322	0
299	2	41	1	3	4.72	61709.94121	64119.49071	1	57	162.3	21.6	72.8	2	94	1	2	193	9.642595559	0
300	2	47	2	3	5	19075.86161	18553.80061	1	57.3	159.1	22.6	73	2	79	1	2	150	9.643741245	0
301	1	33	4	3	5	25461.57589	25330.61605	1	79.1	173.6	26.2	85.8	2	41	2	2	173	9.64715033	0
302	1	32	2	1	1.29	21527.63823	22685.20106	4	57.1	164.9	21	72.9	2	70	2	1	183	9.647381976	2
303	1	30	1	1	1.62	16905.96158	20936.16785	6	93.9	181.2	28.6	93.5	2	30	1	1	162	9.648922424	0
304	1	62	2	3	0.26	10117.47555	10985.47249	1	64.3	175.6	20.9	77.4	2	105	1	2	208	9.652403628	3
305	2	39	1	3	1.86	59879.9989	62158.37325	2	73.2	173.6	24.29	82.6	2	80	1	1	232	9.654382623	0
306	1	32	2	3	1.45	22404.75166	23867.52374	NA	79.9	179.5	24.8	86.3	2	53	2	2	248	9.654669378	0
307	1	41	1	3	4.34	105141.8124	109679.3547	3	77.5	188.1	21.9	85	2	53	1	1	180	9.655351182	0
308	1	60	2	2	3.93	8355.583627	8420.94363	NA	84.2	187.2	24	88.6	2	44	1	1	195	9.655564652	0
309	2	52	1	3	3.2	157422.8965	160763.0698	NA	50.6	159.9	19.8	68.7	2	65	1	1	180	9.657872743	0
310	1	37	1	2	1.18	16905.96158	17390.15701	NA	92.7	186.2	26.7	93	2	49	2	1	156	9.659242769	3
311	1	44	1	3	5	79849.24075	82662.42659	1	67.2	178.5	21.09	79.2	2	105	1	2	383	9.661410722	0
312	2	49	1	3	4.35	93416.9427	97064.53567	1	59.6	169.5	20.7	74.6	2	83	1	2	201	9.663082727	0
313	1	35	4	3	1.72	67440.70273	71223.78044	1	61.2	169.5	21.3	75.6	2	NA	1	1	NA	9.663758859	2
314	1	38	4	3	2.45	20071.70558	20986.55288	1	59.9	169.9	20.8	74.8	2	57	2	2	226	9.664695748	1
315	1	54	1	3	NA	113174.4109	113989.4738	1	90.6	189.9	25.1	92	2	46	1	1	143	9.665486721	0
316	2	45	1	3	5	79004.83557	79436.34937	1	60.2	162.8	22.7	75	2	70	1	2	238	9.666361167	0
317	2	49	2	3	5	29736.23239	31930.03664	NA	70.2	160.3	27.32	81	2	72	2	2	179	9.6675508	0
318	1	30	2	1	0.66	32821.10024	33061.2246	2	88.2	179.4	27.4	90.8	2	71	2	1	152	9.668332017	0
319	1	45	4	3	4.99	17990.12329	18607.90946	5	93.9	190.4	25.9	93.7	2	46	2	2	175	9.66956183	2
320	2	49	2	1	1.37	35750.0974	36481.19905	NA	94.5	169.3	32.97	94	2	69	2	1	251	9.669676598	3
321	2	45	1	2	1.28	27774.33753	29232.77824	3	53.6	167.5	19.1	70.8	2	59	1	1	150	9.670543055	0
322	1	30	2	1	0.66	28278.01382	28516.7462	5	86.8	174.8	28.41	90.1	2	48	2	1	186	9.670856261	1
323	1	33	3	1	NA	32856.01274	32608.03802	6	90.1	183	26.9	91.8	2	42	2	1	221	9.671198244	0
324	1	74	2	3	1.27	19006.99763	19354.8961	NA	78.5	187.2	22.4	85.7	2	54	1	2	164	9.672661586	2
325	1	31	3	1	0.51	32856.01274	39257.11292	3	77.4	180.7	23.7	85.1	2	50	1	2	168	9.672953048	0
326	2	30	1	2	2.18	57316.67984	59497.52246	1	48.4	163.9	18.02	67.3	2	103	1	1	202	9.673694842	0
327	1	32	4	2	4.34	23610.8458	25435.81803	1	70.8	177.1	22.57	81.4	2	NA	1	2	NA	9.674037712	1
328	2	41	4	3	3.58	19712.49059	20527.56806	1	65.5	166.2	23.7	78.3	2	55	2	2	193	9.67478031	0
329	1	31	2	3	2.58	19117.2843	19018.95588	6	88.4	182.7	26.5	91	2	53	1	1	134	9.678660578	2
330	1	32	1	3	1.11	20301.20582	21439.9994	8	81.9	177.5	25.99	87.6	1	67	1	1	193	9.679705744	1
331	2	30	3	1	0.95	13599.53531	13593.33591	NA	56.4	149.5	25.23	72.7	2	62	2	2	157	9.68043468	1
332	2	61	1	3	5	61516.1485	60851.68697	1	78.9	180.4	24.24	86	2	63	1	1	206	9.681885664	2
333	1	30	2	2	2.56	29733.56973	31332.37378	NA	105.4	181.5	32	99.4	2	NA	1	1	NA	9.682022308	0
334	1	54	1	3	5	77079.55785	78616.60393	NA	81.3	181.4	24.7	87.3	2	58	2	2	186	9.682086781	0
335	2	66	4	3	0.55	13023.67542	13480.29343	NA	48.6	154.4	20.4	67.5	2	92	2	2	288	9.682458366	2
336	1	74	1	3	3.97	60942.5685	64726.72211	1	70.5	176.8	22.6	81.3	2	62	1	1	197	9.682689094	0
337	1	39	1	3	4.9	106819.6546	109650.8972	1	74.9	173.1	25	83.8	2	56	1	1	149	9.682847897	0
338	2	41	1	3	5	111065.718	115110.7646	1	73.8	177.2	23.5	83.2	2	61	1	2	176	9.684900101	0
339	2	45	1	3	5	75341.30697	76603.79839	1	59	171.7	20.01	74.4	2	81	1	2	196	9.686054977	0
340	1	64	1	3	1.43	87492.71665	89083.49149	NA	90.6	187.3	25.8	92.2	2	75	2	1	237	9.686498649	2
341	2	47	1	3	5	89307.34297	92794.47097	2	59.6	163.4	22.3	74.8	2	78	1	2	208	9.688989115	0
342	1	32	1	2	0.86	19396.58941	21223.82728	1	78.6	175.8	25.4	85.9	2	31	2	1	155	9.689065477	2
343	1	42	1	3	3.17	64542.74469	68306.43788	NA	77.5	191.2	21.2	85.3	2	51	1	2	186	9.689428892	0
344	1	44	2	3	5	23568.77443	23768.93199	2	92.9	182.3	28	93.4	2	43	1	2	150	9.69034009	0
345	1	30	4	2	2.36	45528.69435	47902.24419	2	32.8	152.3	14.1	55.5	2	50	2	2	157	9.690720354	2
346	2	39	4	3	NA	24826.129	25452.88451	1	55.5	166.1	20.12	72.2	2	86	2	2	170	9.691493437	1
347	2	50	1	3	3.15	161992.2729	161249.9087	2	58.3	169.7	20.2	74	2	73	1	2	203	9.691643763	0
348	1	42	2	2	0.05	18790.64128	19715.99953	4	60.5	175.5	19.6	75.4	2	NA	2	1	NA	9.693791146	3
349	1	30	1	2	1.66	13875.43106	14122.8362	6	71.9	181.3	21.87	82.2	2	51	2	1	252	9.694097253	0
350	1	48	2	3	4.25	23568.77443	23511.95195	NA	71.9	181.5	21.8	82.2	2	48	1	1	251	9.694097253	2
351	1	39	1	3	5	99283.36076	103932.6494	5	88.5	183.6	26.3	91.2	2	53	1	1	199	9.694450623	0
352	1	31	4	3	NA	39040.67846	39049.13101	12	64.9	167.4	23.2	78.1	2	56	1	1	172	9.694573006	3
353	2	32	1	3	4.01	79351.07768	83837.61651	2	65.5	167.7	23.3	78.5	2	71	2	1	229	9.699492392	0
354	1	42	4	3	2.33	19184.31683	19115.01215	1	77.5	176.5	24.9	85.4	2	46	2	1	168	9.700788129	0
355	1	34	1	3	1.23	22209.32313	24301.532	3	71.8	185	21	82.2	2	43	1	2	205	9.700845669	0
356	1	31	4	3	1.84	13936.8222	14121.6723	7	73.2	180.4	22.5	83	2	56	1	1	196	9.701135081	0
357	1	50	1	3	0.82	16965.18451	17101.55592	NA	78.4	180.3	24.12	85.9	2	54	2	1	191	9.701416107	0
358	1	51	2	3	3.97	31155.76962	31636.81921	NA	68	174.7	22.3	80	2	72	1	1	213	9.701425001	2
359	2	44	1	3	5	113405.9089	114121.4863	2	59.6	160	23.3	74.9	2	99	1	2	181	9.701942309	0
360	1	51	2	2	0.55	17824.80572	17767.9529	NA	69.7	173.7	23.1	81	1	56	2	1	146	9.702164411	2
361	1	46	1	3	1.81	19914.04302	20197.23388	NA	64.3	180.3	19.78	77.8	2	60	2	1	126	9.702286851	0
362	1	32	2	3	1.54	33620.45045	33866.42299	3	90.3	181.5	27.41	92.2	2	54	2	1	239	9.702575836	0
363	2	56	2	3	5	19319.90875	18964.84636	1	63.8	159.4	25.1	77.5	2	85	1	2	202	9.702672288	2
364	1	32	2	2	3.24	18544.00394	20254.97131	2	89.5	183.6	26.6	91.8	2	40	1	2	234	9.703561519	0
365	1	37	2	3	1.76	18289.79333	19321.21665	NA	84.5	179.5	26.2	89.2	2	65	2	2	246	9.703680751	0
366	1	39	1	1	4.5	94698.08421	103561.8453	NA	72.1	195.8	18.8	82.4	3	47	2	1	171	9.704196441	2
367	1	31	1	3	5	59510.72843	64021.42959	2	102.6	192.8	27.6	98.3	2	50	1	2	194	9.704649114	0
368	2	44	3	1	3.97	17546.48559	18084.59364	3	71.9	169.4	25.06	82.3	2	63	2	2	213	9.705890559	0
369	1	31	4	2	0.5	13186.60618	14614.95112	2	63.1	173.9	20.9	77.1	2	67	2	2	183	9.705986847	1
370	2	30	4	3	1.81	28136.38857	27636.79512	2	80.9	164.8	29.8	87.3	2	55	2	1	274	9.705993204	0
371	1	31	2	3	5	16754.76437	18205.68893	8	97.2	181.2	29.6	95.7	2	50	1	2	172	9.70686088	0
372	1	45	2	2	0.07	27925.24192	28338.3386	3	69.8	173.2	23.3	81.1	2	58	1	1	226	9.707181343	2
373	1	31	1	3	0.82	17802.31438	18749.5395	NA	90.8	183	27.1	92.5	2	60	2	2	211	9.707307979	1
374	1	33	3	3	1.16	56366.47018	58974.78229	2	89.8	182.8	26.9	92	2	64	1	1	184	9.708444651	0
375	2	30	1	1	1.17	97101.61421	108614.1523	2	65.7	170.8	22.5	78.7	2	55	1	2	153	9.709392274	0
376	1	46	1	3	5	98711.14858	104467.3103	3	94.3	184.7	27.6	94.3	2	44	2	2	216	9.710818709	0
377	1	32	3	1	1.34	34887.43995	34624.13341	NA	63.2	167.7	22.5	77.2	2	47	1	2	129	9.710883885	2
378	1	31	2	3	4.89	16214.13265	16029.9576	2	90.9	180.3	28	92.6	2	49	1	2	201	9.712455569	0
379	1	30	4	3	3.17	31857.24474	33906.5303	2	72.5	169.8	25.15	82.7	2	NA	1	2	NA	9.712622431	0
380	1	49	2	2	2.27	18317.67684	18379.76609	6	51.2	164.9	18.83	69.5	2	64	2	1	246	9.712920277	1
381	2	41	3	3	2.16	36924.38142	38397.36428	NA	65.3	169.8	22.6	78.5	2	61	2	2	273	9.714334777	0
382	1	31	1	3	2.77	67440.70273	68643.20061	2	81.3	181.8	24.6	87.6	2	46	2	2	214	9.715358557	2
383	2	43	2	3	2.58	30996.5194	30608.76103	1	86	168.6	30.3	90.1	2	95	1	2	204	9.715732866	0
384	1	35	1	3	5	55154.00169	56137.4222	2	94	180.1	28.98	94.2	2	33	1	1	194	9.71598814	0
385	1	52	2	2	5	21710.56038	21593.23637	1	80.7	177.2	25.7	87.3	2	55	2	2	210	9.718013015	1
386	1	39	2	3	0.24	19310.80493	19292.64621	2	97.7	191.4	26.67	96.1	2	40	1	2	320	9.722458674	1
387	1	32	1	2	2.18	52528.45537	53465.0612	12	60.3	173	20.15	75.5	2	70	1	1	156	9.722731567	0
388	1	30	3	1	NA	25173.09833	26792.41184	3	55.9	163.3	20.96	72.7	2	NA	2	1	NA	9.723631837	0
389	2	31	1	2	1.78	88919.37222	91162.43858	1	96	168.1	34	95.3	3	53	2	2	126	9.72651552	2
390	2	44	1	3	5	85149.53552	86576.38305	1	54.3	171.6	18.44	71.7	2	59	1	2	162	9.730143401	0
391	2	41	4	3	1.24	15912.9449	15963.0895	2	51.9	166.8	18.65	70.1	2	77	2	1	194	9.730481674	0
392	1	30	4	3	5	18848.93287	19174.11581	4	74.5	176.9	23.8	84	2	45	2	2	287	9.731978699	0
393	2	30	1	3	0.34	25423.18995	34604.09476	3	62.6	161.7	23.9	77	2	73	1	2	175	9.732032679	0
394	2	37	2	2	3.66	23438.22253	26000.60847	2	62.1	168.1	22	76.7	2	45	1	1	142	9.733063658	0
395	1	44	2	1	1.57	22480.96166	23102.2163	NA	77.5	171.3	26.4	85.7	2	58	2	2	208	9.734865839	2
396	1	74	1	2	5	13704.69135	15557.04524	NA	80.6	170.9	27.6	87.4	1	44	1	2	109	9.735178338	0
397	2	35	4	3	5	17384.19753	18812.30237	1	46.1	162.9	17.4	66.1	2	82	2	1	219	9.735337158	0
398	1	32	1	3	NA	78196.0959	79590.36724	2	81.7	178.3	25.7	88	2	64	2	2	193	9.735800004	2
399	1	35	1	3	1.25	70468.30065	71664.88456	2	68.7	172.1	23.2	80.7	2	37	1	1	150	9.73632733	0
400	2	43	1	3	1.3	26763.1102	28578.2874	NA	68	181.3	20.7	80.3	2	65	1	1	176	9.737805345	0
401	2	40	1	3	5	89307.34297	89870.86139	1	60.9	179.1	19	76	2	59	1	2	183	9.738788763	0
402	1	33	2	2	1.13	19020.83925	19736.0038	NA	83.5	184.6	24.5	89	2	79	1	1	161	9.739726662	2
403	1	44	2	2	3.4	18116.81615	22904.07489	1	76.5	184.9	22.4	85.2	2	63	1	1	184	9.741119636	3
404	1	34	4	3	5	25173.09833	27118.82301	5	89	175.9	28.76	91.9	1	43	2	2	317	9.741380517	0
405	1	60	2	3	NA	8323.815784	8291.820613	NA	96.9	183.9	28.7	95.9	3	76	1	2	293	9.742192767	3
406	2	31	2	2	1.66	27122.42662	28322.73195	2	56.3	163.1	21.16	73.1	2	78	2	2	177	9.742337701	0
407	2	48	1	3	5	74212.26999	76304.67455	2	52.8	159.1	20.86	70.8	2	96	1	2	203	9.743529321	0
408	1	33	2	2	1.29	24325.20273	24590.02251	NA	66.4	171.9	22.47	79.4	2	32	2	1	178	9.743981769	2
409	1	34	1	1	2.19	84069.42254	96368.94461	1	82.3	187.5	23.4	88.4	2	38	2	1	132	9.74433817	0
410	1	64	1	3	5	56052.77815	55670.35005	3	69.6	170.9	23.83	81.3	2	37	2	1	140	9.745091603	2
411	2	43	4	3	2.01	9145.761989	9194.124252	NA	55.5	162.5	21	72.6	2	60	1	2	203	9.745185922	0
412	1	78	2	1	1.66	11983.5818	13399.45512	NA	63.4	177.7	20.08	77.6	2	NA	2	2	NA	9.74579097	0
413	2	45	1	3	5	86635.79664	89078.48079	3	75.7	166.7	27.24	84.8	2	82	1	2	225	9.746482616	0
414	1	43	1	3	4.1	98711.14858	104467.3103	1	84.7	192.1	23	89.7	2	60	2	2	136	9.746546023	0
415	1	37	1	3	5	62719.42959	63837.74506	1	78.4	184.8	22.96	86.3	2	69	1	2	199	9.746591503	0
416	2	32	1	3	4.61	73030.05391	74872.29878	1	81.5	176.5	26.2	88	2	60	1	2	122	9.747738451	0
417	2	43	3	2	0.35	34954.17308	36984.7395	NA	72.5	150.9	31.8	83	2	49	2	1	231	9.747855644	0
418	2	51	1	3	2.04	38739.5565	38769.77414	2	46.4	162.6	17.5	66.4	2	53	1	1	162	9.747855644	2
419	2	31	1	3	5	84843.35834	86871.7763	2	85.2	173.6	28.3	90	2	83	1	1	198	9.750406275	0
420	1	41	2	3	5	21571.31834	21852.48052	2	69	168.4	24.3	81	2	NA	2	2	NA	9.7512541	0
421	2	50	2	3	0.76	17521.48139	17644.21777	2	75.8	158.9	30	84.9	2	42	2	2	191	9.751537326	0
422	2	41	1	3	NA	115871.2547	120395.6072	NA	67.3	163.9	25.1	80	2	76	2	2	148	9.751747662	0
423	2	48	1	3	2.91	80418.66557	83274.56498	1	61.7	169.1	21.6	76.6	2	91	2	2	203	9.751831478	0
424	1	64	4	3	5	15586.92051	16546.97717	1	59.3	174.4	19.5	75.1	2	78	1	2	204	9.752424354	0
425	1	45	4	2	3.74	31707.15438	32172.82942	NA	73.3	176.8	23.4	83.5	2	57	2	1	257	9.752916099	2
426	1	37	1	3	5	78240.01634	83257.20355	1	84.4	187	24.1	89.6	2	43	1	2	192	9.75296771	0
427	1	32	2	1	1.63	18544.00394	19434.0542	2	91.1	178.8	28.5	93.1	2	NA	2	1	NA	9.754173865	0
428	1	38	1	1	NA	9885.792538	10477.9352	4	67.6	168.5	23.8	80.2	2	54	2	1	171	9.754410321	2
429	1	37	2	3	5	26031.26631	27730.808	2	87.4	173.3	29.1	91.2	2	39	2	2	144	9.755266136	0
430	2	41	1	3	5	61709.34684	62098.72528	2	71.5	158.6	28.4	82.5	2	88	1	2	216	9.756654534	0
431	2	42	1	3	5	89563.97016	89292.84471	10	50	165.3	18.3	69	2	117	1	1	256	9.75807358	0
432	1	71	2	2	1.03	12970.95045	13351.01983	2	70.6	178.3	22.2	82	2	64	2	1	249	9.759138958	3
433	1	31	2	3	3.87	21900.95808	23078.59469	NA	91	176	29.4	93.1	2	36	2	2	106	9.75953183	0
434	2	33	2	2	0.99	32799.23704	32564.86641	NA	58.1	163.8	21.7	74.4	2	58	2	2	148	9.760787756	0
435	1	40	4	3	5	19184.31683	20543.82235	2	90	185.2	26.2	92.6	2	44	1	2	160	9.760897044	2
436	1	30	1	1	2.13	61275.29624	62367.86216	10	108.1	179.8	33.44	101.5	2	34	1	2	176	9.762323505	2
437	1	44	2	3	4.25	23568.77443	23768.93199	2	94.6	175.6	30.7	95	2	25	2	2	159	9.767378939	0
438	1	54	4	3	4.59	13002.51954	13402.47534	1	64.9	173.6	21.5	78.7	2	50	1	2	169	9.769051159	0
439	1	34	4	3	2.3	13936.8222	14121.6723	4	63.9	171.9	21.6	78.1	2	63	1	1	193	9.770135903	2
440	1	52	1	3	3.58	112101.2559	112908.5901	1	75.5	185.5	21.9	84.9	2	39	1	2	188	9.770892033	0
441	2	44	1	3	1.67	127351.3733	127965.2262	NA	67.2	170.1	23.2	80.1	2	28	1	2	190	9.77119948	0
442	2	38	4	3	5	13047.75138	13287.18636	1	45.9	157.6	18.5	66.2	2	83	2	1	237	9.771284237	0
443	2	71	4	2	2.09	8644.375524	9993.180213	NA	67.7	166.1	24.54	80.4	2	68	2	1	183	9.771510756	1
444	2	37	1	3	0.4	95214.22557	102645.9397	NA	93.5	176.7	29.9	94.5	2	48	2	1	214	9.772957341	0
445	1	31	1	3	5	59098.19967	59560.7423	NA	80.7	183.9	23.9	87.8	2	55	1	2	135	9.773671737	0
446	1	45	1	2	3.96	81815.17437	83002.09703	6	71.4	176.4	22.95	82.6	2	43	1	1	230	9.775319061	3
447	1	54	2	2	2.18	23122.24434	22997.29158	1	79.2	170.2	27.34	87	2	38	1	1	176	9.775898006	2
448	1	34	1	2	0.68	24402.4545	25666.41883	3	76.1	172.5	25.6	85.3	2	35	2	1	156	9.778150171	3
449	1	49	2	1	0.86	26355.01455	27110.49786	NA	58.2	165.3	21.3	74.6	2	109	2	2	243	9.77861472	2
450	1	69	1	3	2.75	55161.1903	54784.84518	1	76.6	194.4	20.27	85.6	2	94	1	2	247	9.780462221	2
451	1	37	4	3	1.81	16285.52157	17284.45345	NA	62.3	170.3	21.5	77.2	2	72	2	1	204	9.780775194	3
452	2	44	4	1	0.68	65212.98638	65125.30334	NA	52.1	164.8	19.18	70.6	2	58	2	1	190	9.781058117	0
453	1	34	4	3	2.44	66875.98345	69092.13456	5	78.2	177.8	24.7	86.5	2	55	2	1	194	9.781663779	2
454	2	43	4	2	0.14	20951.63053	22361.29775	2	51.5	156.5	21.03	70.2	2	66	1	2	163	9.782131521	0
455	1	34	1	2	2.89	75824.47664	76806.95175	3	71.1	176.6	22.8	82.5	2	43	2	1	265	9.784060921	0
456	2	48	1	3	1.72	114478.6926	117706.4033	NA	59.7	172.4	20.09	75.6	2	57	2	1	185	9.78440971	3
457	1	69	2	3	3.53	9618.837002	9727.194029	NA	62.9	163.1	23.6	77.6	2	59	2	1	162	9.784449555	2
458	2	44	4	1	1.42	28560.37207	28039.86951	3	81.8	175.1	26.7	88.5	2	48	2	2	173	9.785130429	0
459	1	39	1	1	1.57	15058.98154	16158.55876	3	82.5	180.4	25.4	88.9	2	NA	2	1	NA	9.787567872	2
460	1	47	1	3	5	79849.24075	82662.42659	3	89.7	184.6	26.32	92.7	2	63	1	2	224	9.787764528	2
461	2	34	1	3	5	95087.88341	95380.24714	2	58.4	164.3	21.6	74.8	2	59	1	1	159	9.788027352	0
462	1	36	4	3	NA	14221.33059	14963.40651	2	64.8	180.3	19.9	78.8	2	97	2	1	384	9.789008701	3
463	1	51	2	2	0.19	19093.00428	19397.75397	NA	84.7	180.6	26	90.1	3	40	2	2	205	9.790008882	0
464	1	36	1	3	5	94433.58615	101591.3155	7	91.6	189.3	25.6	93.7	2	44	1	1	203	9.79020654	0
465	2	50	4	2	NA	10605.17993	10778.06461	2	57.9	162.3	21.98	74.5	2	54	2	2	165	9.790773211	0
466	1	43	2	2	0.08	19466.28732	19419.35562	4	59.3	170.5	20.4	75.4	2	59	1	1	132	9.791382107	2
467	1	33	2	3	5	21026.41642	22157.02805	1	89.8	186.5	25.8	92.8	2	26	2	1	173	9.792865909	0
468	1	38	2	1	1.08	18544.00394	18279.67407	2	77.1	171.3	26.3	86	2	NA	2	1	NA	9.794251735	0
469	1	66	1	3	NA	56543.41193	56851.28987	NA	70.6	189.4	19.68	82.3	2	57	1	1	183	9.794843125	2
470	1	40	1	3	0.87	28813.03804	29206.76583	2	82	176.6	26.3	88.7	2	51	2	1	245	9.795276363	0
471	1	72	4	3	0.25	10364.70574	10341.0569	1	56.3	165.1	20.65	73.5	2	57	2	1	158	9.795647346	2
472	1	55	4	3	5	15215.99595	15234.02408	3	59.4	171.4	20.2	75.5	2	88	1	2	204	9.796111714	0
473	1	54	2	1	1.07	16851.3345	17374.09206	NA	81.8	178.2	25.8	88.6	2	44	2	1	177	9.796187073	3
474	1	45	4	3	5	20837.12278	21778.52307	1	64.7	170.1	22.4	78.8	2	53	2	2	146	9.796570702	2
475	2	44	1	3	5	75341.30697	76603.79839	2	75.1	160.6	29.12	84.9	2	79	1	2	227	9.796878494	0
476	1	34	4	3	3.48	23145.19894	24057.01302	2	70.9	173.2	23.6	82.5	2	54	1	2	166	9.797851006	2
477	1	33	4	3	NA	20181.69202	21173.35141	NA	69.7	168.8	24.5	81.8	2	48	2	1	139	9.797988257	0
478	1	33	3	2	4.81	27288.93298	29044.35209	NA	81.4	175.1	26.55	88.4	2	71	1	2	214	9.798059277	1
479	1	47	2	2	5	20498.91548	20449.49419	4	83.8	187.6	23.8	89.7	2	63	1	2	191	9.798744501	0
480	1	32	1	3	5	89973.12905	97483.08857	2	80.1	179	25	87.7	2	51	2	2	214	9.799035597	0
481	1	62	2	2	2.94	10870.71737	10783.32821	NA	85.1	191.9	23.1	90.4	1	43	2	1	239	9.79949398	3
482	1	54	2	1	2.37	14059.13228	14106.78685	6	79.7	174.8	26.08	87.5	2	97	2	1	179	9.801191897	3
483	2	30	4	1	1.02	26546.08736	27263.66872	3	55	159.6	21.6	72.7	2	68	2	1	158	9.802866	2
484	2	49	2	3	3.06	18490.47985	18110.53681	1	62.5	155.1	26	77.5	2	89	1	2	221	9.803060747	1
485	1	31	4	2	4.32	16505.26873	17550.81554	1	70.6	168.7	24.8	82.4	2	34	1	1	180	9.806744514	1
486	1	34	1	1	0.9	16076.48804	18428.5099	9	77.6	176.7	24.9	86.4	2	41	1	2	209	9.808054758	0
487	2	38	1	3	5	57743.05135	63776.41931	NA	66.5	172.6	22.3	80	2	86	2	2	164	9.810229432	0
488	2	47	4	3	2.1	43552.55287	43654.71913	NA	54.9	166.4	19.8	72.7	2	NA	1	2	NA	9.811789867	2
489	1	30	4	3	5	19882.25784	21101.80866	1	64	167.9	22.7	78.5	2	43	1	2	161	9.8125	0
490	2	58	1	3	5	139870.3601	142774.7872	2	70.5	174.5	23.2	82.4	2	82	1	1	217	9.813697187	0
491	2	49	1	2	3.97	110369.7213	114327.6035	NA	107.8	162.2	41	101.9	1	50	2	2	193	9.814423712	0
492	1	80	2	1	0.89	12787.98236	13827.82934	2	63	177.7	19.95	77.9	2	32	2	1	139	9.814477482	3
493	2	33	2	2	1.63	32501.62343	43787.96889	5	73.6	166.9	26.4	84.2	2	78	1	1	169	9.814613107	0
494	2	31	1	3	2.34	88747.5417	90986.27349	1	57	163.5	21.3	74.1	2	50	1	2	159	9.814784766	0
495	2	43	4	3	2.15	20951.63053	21594.16609	4	58.7	160.5	22.79	75.2	2	41	1	1	215	9.815191785	0
496	1	37	2	3	5	18094.85838	18452.25242	2	75.5	174.2	24.9	85.3	2	47	2	1	194	9.81692686	0
497	2	46	1	2	5	62342.17422	63386.83966	NA	62	166	22.5	77.3	2	57	1	2	168	9.817109817	0
498	1	39	4	3	3.58	16939.61791	17443.65322	1	73.2	181.1	22.3	84	2	50	2	1	117	9.818016226	0
499	1	48	1	3	5	65689.65732	66642.64121	2	90.3	188.3	25.47	93.3	2	58	1	1	266	9.818333248	2
500	1	33	1	2	1.24	20029.09263	20802.65984	NA	85.9	180.7	26.31	91	2	53	1	1	192	9.818492448	3
501	1	65	1	3	5	105401.6742	106753.6334	NA	61.5	177.4	19.5	77	2	49	1	2	164	9.818681381	0
502	1	49	1	3	3.36	140932.1528	151077.4724	1	83.8	182.1	25.3	89.9	2	52	1	2	144	9.820592315	0
503	2	37	4	3	NA	23115.49599	22623.13939	3	64.7	161.2	24.9	79	2	44	1	2	139	9.821435095	0
504	2	56	1	3	4.3	207644.1013	209788.6395	1	66	164	24.5	79.8	2	59	1	2	242	9.82270098	0
505	1	34	4	3	4.77	40255.82647	41589.83294	2	90.2	184.8	26.4	93.3	2	28	1	2	170	9.823774276	1
506	1	45	4	3	2.25	18205.60125	18719.82859	NA	85.6	179.3	26.63	90.9	2	51	2	2	283	9.824874259	2
507	1	32	4	3	5	22403.9114	23863.23854	NA	61.1	181.4	18.6	76.8	2	52	2	2	163	9.825182249	2
508	1	59	1	3	5	112101.2559	112958.6641	3	91.7	183.1	27.4	94.1	2	39	1	2	201	9.826637956	0
509	2	42	2	1	1.08	26884.14205	27433.9319	NA	68.1	165.1	24.98	81.1	2	43	2	2	206	9.827596076	3
510	1	48	1	3	5	95086.51545	96465.97031	2	80.9	182.4	24.32	88.4	2	79	1	2	138	9.828290942	0
511	1	51	3	3	NA	24978.1446	26262.04803	NA	62.5	172	21.1	77.7	2	73	1	1	188	9.828358968	2
512	2	48	4	2	1.3	14101.0701	15807.72054	NA	75.3	162.1	28.7	85.3	2	45	1	2	188	9.829955302	2
513	1	40	4	3	5	96447.015	98855.26464	1	84.9	187	24.3	90.6	2	47	1	2	199	9.832735403	0
514	1	43	2	3	4.97	18790.64128	18862.03779	1	90.2	182.7	27	93.4	2	39	1	2	168	9.834303509	0
515	1	40	1	2	2.33	67585.70918	68566.19978	2	77.9	175.1	25.41	86.8	2	53	1	1	159	9.834470826	0
516	2	45	1	3	5	61709.94121	64119.49071	2	66	173.5	21.9	79.9	2	79	2	2	163	9.835010129	0
517	2	35	1	3	5	60492.37813	62794.05291	2	58.3	161.3	22.41	75.1	2	51	1	2	151	9.835708738	0
518	1	43	1	2	1.3	25128.4354	27949.56829	NA	76.8	182.9	23	86.2	2	53	2	2	200	9.836184262	2
519	1	60	2	2	0.9	7973.883342	8285.757609	8	61.6	164.7	22.7	77.2	2	87	1	1	219	9.836190795	3
520	1	40	1	3	5	68797.37583	71221.19104	3	72.2	169.9	25.01	83.6	2	40	2	1	204	9.838699101	1
521	1	31	2	3	2.69	27988.85856	28110.55378	2	96.2	178.2	30.3	96.5	2	36	1	2	221	9.838746645	0
522	1	37	3	3	5	47397.53744	51083.77023	2	65.1	172.9	21.8	79.4	2	73	2	2	224	9.840790996	0
523	1	30	4	3	2.75	84910.06342	90031.49383	6	73.2	179.8	22.6	84.2	2	71	1	1	220	9.841392456	0
524	1	35	4	3	5	14376.41643	15539.83425	2	87	179.3	27.1	91.8	2	65	1	2	204	9.84199307	0
525	1	46	1	3	4.8	77783.29347	80523.69349	1	67.9	186.8	19.46	81.1	2	75	1	2	215	9.842059066	2
526	2	45	3	1	0.65	34226.1595	34404.64601	NA	57.6	159.3	22.7	74.7	2	75	1	2	155	9.842589217	2
527	2	51	1	3	3.31	196995.3511	196284.0823	NA	71.1	152.8	30.5	83	2	69	1	2	172	9.84335826	0
528	2	52	1	1	0.32	111888.1582	112088.2986	1	53.8	158.6	21.39	72.2	2	73	2	1	194	9.843420991	2
529	1	47	2	2	1.8	21571.31834	25887.07403	6	64.9	171.4	22.1	79.3	2	88	1	1	159	9.843529313	2
530	1	47	4	3	5	12716.90388	13291.44083	NA	63.1	173.8	20.9	78.2	2	70	2	2	216	9.844463961	0
531	1	33	1	3	2.73	69244.43797	70420.24013	NA	79	179.9	24.4	87.5	2	46	1	2	161	9.844519133	0
532	1	60	1	1	NA	17669.73725	18419.45197	NA	85.4	172.8	28.6	91	2	63	1	1	169	9.847193159	1
533	2	50	4	2	0.86	30543.82538	35038.3689	4	64.5	153.9	27.2	79.1	2	39	2	1	238	9.849101797	2
534	2	42	2	3	5	22513.23605	21981.06521	1	67.8	174.6	22.2	81.1	2	71	1	2	192	9.849314547	0
535	2	40	1	3	1.31	78879.24972	80201.02631	3	66.3	172.1	22.38	80.2	2	72	1	2	195	9.849577553	0
536	1	55	2	1	0.54	27165.40999	27855.16359	6	66.3	181.8	20.1	80.2	2	63	2	2	232	9.849577553	2
537	2	33	4	3	5	21097.66428	22267.58388	1	50.9	166.2	18.4	70.3	2	58	2	2	120	9.853634157	0
538	1	36	4	2	NA	41806.92888	42305.92935	12	86.6	167.6	30.8	91.7	2	49	1	1	208	9.853950803	2
539	2	42	1	3	4.23	98115.99057	99760.11649	1	56.7	167.6	20.19	74.2	2	66	1	2	226	9.853995868	0
540	1	46	1	3	5	77783.29347	78911.72416	2	66.9	179.5	20.76	80.6	2	51	2	2	178	9.854213852	2
541	1	43	4	1	2.18	19584.6948	20257.23903	12	71.8	180.1	22.14	83.5	1	53	2	2	205	9.854265369	3
542	2	34	1	3	4.05	60664.75108	63005.62796	NA	66.4	165.1	24.4	80.3	2	95	1	1	229	9.854429926	0
543	1	42	2	3	1.02	24250.97243	24119.92002	1	86.4	176.6	27.7	91.6	2	33	2	2	186	9.854590959	2
544	1	58	2	3	1.74	29903.34249	29807.96477	3	75.8	182.9	22.7	85.8	2	48	2	1	169	9.854910513	3
545	1	30	3	2	4.14	56976.20196	58175.71423	6	62.3	169	21.8	77.8	2	62	2	1	183	9.856791582	0
546	2	43	1	3	5	127315.3356	133282.5962	1	55	169.2	19.2	73.1	2	77	2	2	194	9.856801989	0
547	1	36	1	3	3.4	57693.11316	58721.80716	2	76.3	172.1	25.76	86.1	2	45	1	2	171	9.856912072	0
548	2	31	1	3	2.22	80929.41767	84953.74829	1	63.9	162.7	24.14	78.8	2	55	1	2	153	9.857704342	0
549	1	47	1	2	0.39	22855.38641	24462.98593	1	62.6	168.7	22	78	2	36	2	1	184	9.858422714	3
550	2	71	1	3	2.26	45433.36911	45882.81803	1	52	160.3	20.2	71.1	2	82	1	2	218	9.859795988	2
551	1	30	1	3	1.65	77244.53999	77849.1082	NA	74.3	173.2	24.8	85	2	58	1	1	132	9.861080834	2
552	2	31	1	3	5	59439.59198	60887.65298	2	49.1	160.7	19	69.1	2	69	1	2	185	9.861371077	0
553	2	39	1	3	5	96350.52681	97773.53016	1	59.7	165.9	21.7	76.2	2	59	1	2	243	9.862063755	0
554	2	30	1	3	4.61	69999.97733	74100.41519	4	66.1	164.4	24.5	80.2	2	64	1	1	140	9.864467324	0
555	1	50	2	1	0.57	15738.5924	15700.64788	NA	69.6	170.7	23.9	82.3	2	113	2	2	185	9.864957428	2
556	2	38	3	1	0.81	32097.38481	33203.6204	NA	65.1	162.5	24.7	79.6	2	61	1	2	193	9.865578883	2
557	2	43	1	3	0.84	21098.92572	21762.14617	1	54.3	163.3	20.4	72.7	2	63	2	2	148	9.865849725	0
558	1	39	4	2	1.85	43108.74283	42783.38752	NA	86.2	177.8	27.3	91.6	2	60	1	2	159	9.866016575	2
559	1	50	2	3	NA	25218.08954	25157.29069	1	119.8	198.2	30.5	108	2	35	2	1	189	9.867232158	3
560	1	30	4	2	0.28	28278.01382	30067.53856	7	87.3	178.4	27.43	92.2	2	37	2	1	232	9.867878629	0
561	1	46	1	2	1.47	23010.64255	23366.37515	6	69.2	170.2	23.9	82.1	2	49	2	1	144	9.869385431	2
562	2	37	1	2	NA	74517.75139	89988.4337	NA	65.7	164.5	24.3	80	2	47	2	2	119	9.869776136	3
563	2	35	1	3	1.26	85751.78833	87099.23063	3	94.6	162.6	35.8	96	2	52	2	1	180	9.870193454	2
564	1	33	4	2	5	44045.11549	48233.43763	2	63.9	179.3	19.9	78.9	2	56	1	1	176	9.870214119	0
565	2	41	1	3	1.48	62415.45695	64175.25201	3	63.4	161.3	24.37	78.6	2	51	2	1	197	9.87138106	1
566	1	51	1	2	0.27	27227.93711	28128.07977	1	57.1	165.9	20.7	74.6	2	66	2	1	187	9.872355218	3
567	2	41	4	3	4.1	15339.72197	15810.15394	NA	72.9	156.5	29.76	84.3	2	81	1	2	196	9.873333583	0
568	2	55	4	3	5	16178.54595	16391.32899	1	49.4	165.3	18.1	69.4	2	77	1	2	220	9.874065322	2
569	2	41	1	2	0.58	27934.37205	33663.46763	NA	74.1	173.2	24.7	85	2	41	2	1	186	9.874379668	3
570	1	56	2	3	5	33172.94679	34015.23702	2	69.8	164.3	25.9	82.5	1	44	1	2	214	9.874752908	2
571	1	43	1	3	0	16928.06624	17524.4626	NA	77.8	170.6	26.73	87.1	2	78	1	1	196	9.874801095	0
572	1	35	1	3	0.72	109181.5663	112308.5825	12	65.3	170.8	22.4	79.8	2	94	1	2	216	9.875209111	1
573	1	46	1	3	2.71	65528.86072	66479.51187	NA	102.1	185.5	29.67	99.8	2	66	1	2	226	9.876832081	0
574	2	43	1	3	1.78	71469.67418	72667.28879	NA	60.3	166.4	21.78	76.7	2	58	1	2	185	9.877265049	0
575	1	43	2	2	2.95	20561.66905	20450.55365	6	102.5	177.5	32.53	100	2	41	2	1	127	9.877295966	2
576	2	44	1	2	1.07	19683.52316	20013.3592	12	70.1	165.8	25.5	82.7	2	49	2	1	197	9.877487769	1
577	1	31	1	3	2.85	49904.10011	52505.75321	NA	82.1	173.3	27.3	89.5	2	36	1	1	210	9.877600492	1
578	1	35	4	3	NA	24521.29101	26416.63501	5	74.4	176.4	23.91	85.2	2	46	1	2	196	9.87763848	0
579	1	59	2	2	4.2	24008.31905	23878.57794	1	85.4	188.2	24.11	91.3	2	45	2	1	178	9.879656433	2
580	1	60	2	3	NA	11351.25636	11286.80413	NA	104.9	185.3	30.55	101.2	3	50	1	2	207	9.880815009	2
581	2	42	4	3	1.62	13186.58022	13614.3722	NA	48.2	156.4	19.7	68.6	2	NA	2	2	NA	9.880993113	0
582	2	45	1	3	5	92122.94073	92704.22523	2	66.2	171.5	22.5	80.4	2	57	2	2	136	9.881595086	0
583	2	69	1	3	5	61516.1485	60851.68697	1	62.3	175.7	20.18	78	2	84	1	2	333	9.882130378	2
584	1	36	1	3	1.11	17422.87721	18087.59225	NA	76.4	184.1	22.5	86.4	2	35	2	1	146	9.884781258	2
585	1	56	2	2	NA	12517.59249	15021.97678	1	56.8	182.8	17	74.5	2	57	2	1	195	9.885123622	2
586	2	57	1	3	3.48	84374.63474	86164.88199	NA	70.5	172	23.8	83	2	63	1	2	178	9.885156147	0
587	1	40	4	3	0.78	23372.16912	24174.77634	6	65.3	162.7	24.67	79.9	2	47	1	2	189	9.887584059	0
588	1	36	1	3	2.33	15039.1489	15307.30365	6	67.6	180.3	20.79	81.3	2	48	2	1	168	9.888198991	2
589	2	43	2	2	0.1	30932.17505	32888.28189	6	50.4	165.7	18.4	70.2	2	67	1	1	209	9.88830478	2
590	1	31	1	3	1.85	68001.86867	69214.37238	20	69.1	185.1	20.17	82.2	2	33	1	1	160	9.888554099	2
591	1	30	2	3	1.23	18872.13202	18854.3858	NA	103.9	184.3	30.59	100.8	2	46	2	2	144	9.889008685	2
592	2	37	4	3	3.1	55004.61323	56333.43144	1	64.3	161.3	24.71	79.3	2	36	1	2	176	9.889348937	0
593	2	43	2	1	5	34891.47152	35163.41089	NA	75.8	162.2	28.8	86.1	2	NA	2	1	NA	9.889368242	0
594	1	50	2	3	5	17158.93016	17066.20319	NA	84.1	172.9	28.13	90.7	2	62	1	1	209	9.890295992	0
595	2	33	3	1	1.33	38218.66888	37187.44891	2	57.5	151.8	25	75	2	44	2	2	158	9.890707101	2
596	1	34	2	3	3.25	24793.72095	26072.3402	4	73.5	172.9	24.6	84.8	2	53	2	1	205	9.891272866	0
597	1	55	1	2	0.72	26108.80047	26979.43594	NA	78.6	190.2	21.7	87.7	2	54	1	1	180	9.892095953	2
598	1	30	1	3	1.51	102311.1805	104048.471	NA	103.2	195.2	27.1	100.5	2	28	1	2	141	9.892959089	0
599	2	47	2	1	0.05	35354.16364	37522.16041	NA	55.8	162.1	21.24	73.9	2	46	2	1	123	9.892984734	3
600	2	38	1	3	1.12	25463.65395	26757.76984	3	64.9	158	26	79.7	2	51	1	2	128	9.893181416	0
601	1	47	1	3	5	83342.36127	84551.43939	1	84.6	177.3	26.91	91	2	49	1	1	199	9.893642441	2
602	1	38	2	1	0.34	29942.43635	31552.47137	1	77.3	178.1	24.4	87	2	48	1	2	148	9.895312309	2
603	2	39	4	3	1.69	15540.03163	15915.45245	NA	105	176.4	33.74	101.4	2	55	1	1	179	9.89562674	2
604	1	31	4	3	1.91	24397.874	25967.31954	5	67	173	22.39	81	2	78	2	1	217	9.895724993	0
605	1	52	1	2	0.71	24638.65646	24500.84823	NA	75	179.8	23.2	85.7	2	34	2	1	184	9.895783614	2
606	1	45	4	3	5	12994.26973	15138.7894	2	78	171.7	26.5	87.4	2	38	2	2	242	9.896101278	2
607	1	30	1	3	5	114838.6717	120356.9194	4	101.9	185.5	29.6	99.9	2	56	1	2	178	9.896426333	0
608	2	43	4	3	5	18396.55838	19503.66977	NA	55.3	173.2	18.4	73.6	2	70	1	2	149	9.897266139	0
609	1	51	4	2	1.91	11389.79523	13662.74128	NA	65	171.9	22	79.8	2	68	2	2	256	9.89797182	3
610	2	32	1	3	5	66972.4167	68603.99157	4	61.3	168.9	21.5	77.5	2	111	2	2	234	9.898547358	0
611	1	31	4	3	5	20729.79428	21506.40776	10	83.4	185	24.4	90.4	2	40	1	1	154	9.898865085	0
612	2	39	1	3	5	59879.9989	62857.61718	2	110.8	172.4	37.28	104.2	2	58	2	1	207	9.899148488	0
613	2	48	1	3	3.58	91249.40234	91707.123	1	57.4	169.7	19.9	75	2	65	1	2	179	9.89931895	0
614	2	30	1	3	3.06	85420.17016	86011.35365	1	67.1	181.3	20.4	81.1	2	76	2	2	192	9.900556217	0
615	2	80	1	1	5	39708.95899	42095.18443	1	81.9	162.5	31	89.6	2	57	1	1	155	9.900703592	0
616	1	44	4	3	5	33514.64315	35491.26293	1	94.6	188.9	26.5	96.3	2	38	2	2	217	9.901037808	0
617	2	32	1	3	0.95	27375.40535	27906.49453	2	61.1	164.6	22.6	77.4	2	57	1	1	133	9.901941485	0
618	1	34	1	3	4.28	71723.12203	73529.48273	4	75.6	182.4	22.7	86.1	2	62	1	2	263	9.902440777	0
619	2	37	1	3	2.73	52723.33817	54729.40871	4	53.3	165.2	19.53	72.3	2	68	1	1	136	9.903180455	0
620	1	32	1	3	2.49	53244.0372	55300.43796	NA	64.4	169.8	22.34	79.5	2	89	2	1	224	9.906590127	0
621	1	53	2	3	0.69	16236.46733	16657.86219	2	65.7	180.5	20.17	80.3	2	NA	2	1	NA	9.906787796	2
622	2	43	2	3	0.42	16186.47059	15743.48536	NA	143.3	171.8	48.6	118.6	2	61	2	1	202	9.907443261	0
623	1	40	2	3	1.31	23568.77443	23511.95195	1	86.4	178.1	27.2	92.1	2	52	2	2	155	9.908382394	0
624	1	39	1	3	3.49	55336.73445	56323.41315	3	81.4	186.8	23.33	89.4	2	48	2	1	195	9.908897052	0
625	2	71	1	2	3.18	65674.37142	69839.24729	2	63.4	153.5	26.9	78.9	2	72	1	2	219	9.909058087	0
626	2	30	1	3	1.67	52029.5813	54009.25508	NA	71	170.4	24.45	83.5	2	39	1	2	157	9.909626846	0
627	1	39	1	3	5	55336.73445	56323.41315	2	91.7	187.3	26.14	94.9	2	55	1	2	216	9.910180043	0
628	1	59	4	3	NA	18508.91961	19067.41606	NA	54.7	163.8	20.4	73.3	2	NA	2	2	NA	9.910836497	0
629	1	50	1	3	5	97058.62242	97800.97682	1	91.1	186.9	26.1	94.6	2	58	1	2	170	9.911330265	2
630	1	32	1	3	5	61180.54758	62271.42409	2	79.9	181.7	24.2	88.6	2	NA	2	1	NA	9.911978064	0
631	2	62	4	3	5	6389.997893	6580.980293	1	79	166.8	28.39	88.1	2	67	1	2	202	9.912024407	0
632	2	37	2	3	2.95	34406.78096	35929.45603	NA	58	171.1	19.81	75.5	2	94	2	2	214	9.913635681	2
633	1	43	4	2	3.05	22662.71356	23068.99538	8	69.4	170.8	23.8	82.6	2	40	1	1	252	9.915173363	0
634	2	70	2	2	2.64	12842.55995	13702.0312	NA	79.3	158.7	31.5	88.3	2	56	2	2	141	9.915716695	2
635	1	46	1	3	5	102082.3138	104496.7593	1	83.3	180	25.7	90.5	1	52	1	2	165	9.915761642	0
636	1	43	2	2	1.28	27163.76606	27098.27634	2	88.9	183.1	26.5	93.5	2	77	2	1	188	9.916552841	0
637	1	44	1	2	1.84	31053.11628	31557.85078	4	70.9	179.4	22	83.5	2	56	2	1	172	9.916612837	3
638	1	52	2	2	1.88	17801.65532	19397.91186	NA	77.5	187.2	22.1	87.3	3	60	2	2	206	9.916613626	2
639	1	51	1	1	1.48	30130.54724	31763.49055	NA	59.2	173.1	19.8	76.3	2	56	2	1	167	9.916620297	2
640	2	58	1	3	5	113141.2015	114618.6298	1	68.2	169.6	23.71	81.9	2	60	1	2	157	9.917260347	0
641	1	42	2	3	4.21	18533.04964	19320.83778	2	73.1	172	24.7	84.8	2	48	2	2	186	9.918298252	0
642	2	31	1	3	5	74020.3356	77701.10228	NA	49.8	165	18.29	70	2	73	1	2	140	9.919353522	0
643	2	34	2	1	0.72	25557.24557	25536.36794	3	107.8	163.1	40.5	103	2	77	2	2	186	9.920369405	0
644	2	49	1	3	4.92	67888.73591	69026.34488	1	69.8	161.9	26.63	82.9	2	61	2	2	198	9.922630497	2
645	1	40	2	3	3.4	27938.91881	28342.23457	NA	70.8	174.4	23.3	83.5	2	41	1	2	289	9.923613623	2
646	1	31	1	3	2.22	66377.8176	67504.94324	3	99.5	184.5	29.2	99	2	44	2	1	142	9.924843201	0
647	1	55	2	3	3.48	24170.68064	27232.03385	2	76.3	180.3	23.5	86.7	2	72	1	1	188	9.925601355	3
648	1	35	1	1	0.39	19384.89629	19940.08968	2	72.3	176.4	23.2	84.4	2	49	2	1	132	9.925977764	0
649	1	35	2	3	3.79	25096.53842	26446.00461	3	126.4	193.8	33.7	111.6	2	70	2	2	207	9.926374534	2
650	1	42	2	1	0.6	22391.03363	23423.70317	4	94.9	178.4	29.82	96.7	2	44	2	1	298	9.92643648	0
651	2	32	1	3	3.06	85420.17016	86011.35365	1	87.2	177.1	27.8	92.7	2	57	2	2	168	9.927079312	2
652	1	41	4	3	4.77	19184.31683	20543.82235	NA	83.1	182.8	24.9	90.5	2	33	2	2	182	9.927686795	0
653	1	49	1	3	5	74453.57734	75533.70261	1	72.1	184	21.3	84.3	2	53	1	2	230	9.927958252	0
654	1	35	2	3	1.27	20729.02778	21843.64852	NA	78.2	168.2	27.6	87.8	2	63	1	2	158	9.928671443	2
655	2	35	2	3	5	30310.67963	31652.08138	1	60.3	165.8	21.94	77.1	2	62	1	2	184	9.928776209	0
656	2	43	1	2	4.42	98115.99057	99760.11649	NA	54.8	156.6	22.35	73.5	2	76	1	1	188	9.928806795	0
657	2	32	1	2	3.27	69839.3343	73930.36206	NA	58.9	168.5	20.7	76.2	2	63	1	2	198	9.928812833	0
658	1	36	1	3	5	71111.99064	75738.39944	2	92.3	191.3	25.2	95.4	2	53	1	1	134	9.929960574	0
659	2	41	1	3	2.72	20147.96268	20485.58133	2	71.9	164.5	26.57	84.2	2	75	2	2	163	9.929963367	0
660	1	32	4	3	2.91	37658.48213	38663.56389	NA	75.7	177.7	24	86.4	2	60	1	2	163	9.930378514	0
661	1	32	1	3	5	67264.71732	69862.62731	8	82.3	183.9	24.34	90.1	2	75	1	2	225	9.931729288	0
662	2	37	1	2	1.28	97803.5004	98104.21375	NA	65.2	172	22	80.2	2	62	2	2	179	9.932316963	0
663	2	40	3	1	1.63	29877.19116	33362.99889	5	79.2	161.2	30.5	88.4	2	60	2	2	176	9.933211307	0
664	1	35	3	1	4.51	69131.99815	69957.14604	6	86.7	181.5	26.3	92.5	2	32	1	1	177	9.934183641	0
665	2	39	1	3	NA	57223.47307	58666.98358	1	68.8	166.3	24.9	82.4	2	65	2	1	185	9.934202137	0
666	2	80	1	3	5	43425.03277	48500.7132	NA	51.8	167.2	18.5	71.5	2	83	1	2	174	9.934389007	2
667	1	37	1	2	5	87991.58393	90323.7907	3	97.1	180.6	29.8	97.9	2	40	2	1	205	9.93511908	0
668	1	31	1	3	5	60189.42438	61262.62871	2	75.1	179.8	23.23	86.1	2	58	1	2	179	9.935350275	1
669	1	52	2	2	0.63	17796.9104	18163.84206	NA	103.1	184.9	30.2	100.9	2	56	2	2	165	9.937149728	2
670	1	43	4	3	5	126789.5293	129656.8628	NA	81.1	177.7	25.7	89.5	2	35	2	2	156	9.938311576	0
671	1	53	1	2	0.63	29181.41457	30161.3907	NA	57.4	172.9	19.2	75.3	2	37	1	1	196	9.938916226	3
672	1	32	4	3	5	21488.3158	22603.08279	1	73.3	177.8	23.2	85.1	2	36	1	2	143	9.939798324	2
673	1	50	2	3	3.58	25741.76898	25679.70758	NA	99.8	178.2	31.4	99.3	2	60	2	2	178	9.93994492	0
674	2	57	4	3	5	13360.43538	13400.96419	1	52.9	156.9	21.5	72.3	2	61	1	2	202	9.94055108	0
675	1	45	1	2	0.88	18644.24454	19109.78508	2	89.4	186.9	25.6	94	2	33	1	1	167	9.941664299	2
676	2	61	1	2	5	83444.26919	82542.95289	1	73.1	163.6	27.31	85	2	59	1	2	186	9.941690465	0
677	1	33	2	1	1.52	31066.85177	32737.34774	3	89.2	183.7	26.4	93.9	2	59	2	1	186	9.942215334	2
678	1	34	1	3	5	87891.39578	90408.65055	3	76.2	183.6	22.6	86.8	2	NA	2	1	NA	9.943567804	2
679	1	31	1	3	5	82191.18461	84369.65247	2	85.6	179.1	26.7	92	2	55	1	2	177	9.943767127	0
680	1	33	1	3	5	78240.01634	81914.53215	2	110.4	192.8	29.7	104.5	2	51	2	2	198	9.945617526	0
681	1	38	4	3	3.88	24925.07657	26851.63069	2	69.8	172.9	23.35	83.1	2	39	1	2	197	9.946569292	0
682	1	34	2	3	2.23	32133.31595	34915.98816	NA	83.7	184.7	24.5	91	2	NA	1	2	NA	9.946691843	2
683	2	62	1	3	1.81	29591.58649	29347.09451	2	70.3	166.9	25.2	83.4	2	66	1	1	198	9.946914573	0
684	1	39	1	3	5	57693.11316	58721.80716	2	74.4	171.8	25.21	85.8	2	61	1	2	170	9.947199314	0
685	2	66	1	3	5	68227.77463	67490.81802	1	53.7	171.9	18.17	72.9	2	83	1	2	228	9.948105572	2
686	2	65	2	1	2.29	8950.030671	9264.491508	NA	64.5	164.5	23.8	79.9	2	67	2	2	218	9.948713446	2
687	1	57	2	2	0.28	16236.46733	16016.36183	8	46.3	160.7	17.93	67.7	2	76	2	1	189	9.949429366	2
688	1	59	2	1	NA	23845.45619	23800.65988	1	70.6	177.7	22.36	83.6	2	38	2	1	153	9.949561182	3
689	1	52	2	3	3.8	24460.26256	24401.29077	1	101	188.4	28.5	100	2	50	1	2	234	9.950371902	0
690	2	37	2	2	1.18	17062.21369	17048.27563	2	90	164.2	33.4	94.4	2	48	2	2	143	9.950633704	2
691	2	39	4	3	5	34427.41218	36462.92653	1	56.2	166.3	20.3	74.6	2	81	2	2	210	9.951090357	2
692	2	45	4	3	4.1	18040.83302	19102.9259	3	56.5	163.4	21.2	74.8	2	74	1	2	187	9.951243974	0
693	1	42	1	1	5	91233.3139	92556.86895	4	87.9	185.9	25.43	93.3	2	42	2	2	260	9.951469269	0
694	1	38	1	2	1.11	17422.87721	18695.06145	1	72.1	184.6	21.2	84.5	2	52	2	1	160	9.951512127	2
695	1	52	1	1	0.96	27240.12206	27087.76339	NA	72.1	184.3	21.23	84.5	2	33	2	1	170	9.951512127	3
696	2	48	1	1	0.91	22866.07337	24066.77931	NA	89.6	178.6	28.1	94.2	2	60	1	1	180	9.951691349	0
697	2	50	1	3	4.8	78691.62499	79719.20142	3	77.3	169.3	26.97	87.5	2	65	1	1	205	9.95218192	0
698	1	72	1	3	2.4	31795.02141	31722.47567	1	83.4	181.7	25.26	90.9	2	38	1	2	226	9.953615445	1
699	1	63	2	3	1.64	8974.116951	9365.664257	4	74.3	174.2	24.48	85.8	2	87	1	1	182	9.953891006	2
700	2	34	1	2	2.22	67808.78867	69519.32271	NA	65.4	157.7	26.3	80.5	2	44	2	2	203	9.954214757	1
701	2	45	3	1	1.7	37529.40787	36845.44784	2	73.6	167.4	26.3	85.4	2	55	1	2	147	9.954488828	2
702	1	34	1	3	1.65	15415.33851	15856.84173	2	70	176.2	22.5	83.3	2	41	2	1	169	9.956254316	0
703	2	38	2	1	0.91	20884.03488	20725.23241	3	81.7	158.3	32.6	90	2	58	2	1	259	9.957068186	1
704	2	57	2	2	1.92	29858.29998	32061.10982	NA	86.3	164.2	32.01	92.5	2	44	2	2	233	9.957179467	0
705	1	32	4	1	0.74	20963.41419	21636.1823	1	66.5	169.2	23.2	81.2	2	72	1	2	290	9.957382873	0
706	1	50	2	2	2.18	18685.55425	18584.57739	1	78.1	176.9	24.96	88	2	29	2	1	264	9.957656832	2
707	1	58	1	1	0.55	23323.35274	23192.90123	3	63.1	182	19.05	79.1	2	64	2	1	208	9.957763418	3
708	1	54	4	1	1.75	14216.36899	14883.70858	15	68.8	172.6	23.09	82.6	2	72	2	2	210	9.958314278	2
709	1	53	2	1	NA	27005.24085	27004.3248	3	70.3	173.5	23.35	83.5	2	44	2	1	186	9.958841329	2
710	1	40	4	3	2.36	16575.42474	17473.74135	3	79.5	176.5	25.5	88.8	2	48	1	2	273	9.959313457	2
711	1	44	1	3	5	91233.3139	92556.86895	1	81.3	185.9	23.53	89.8	2	56	2	2	197	9.95935158	0
712	2	36	1	3	2.17	57151.56429	59304.90937	NA	62.6	168.2	22.1	78.8	2	59	2	1	175	9.959534742	0
713	1	33	1	3	1.35	20891.98083	22249.79991	NA	68.1	174.1	22.5	82.2	2	48	1	2	166	9.960892694	0
714	2	45	4	3	2.25	16605.00164	16685.20375	NA	52.1	158.6	20.71	71.9	2	67	2	2	159	9.961162587	0
715	1	58	2	3	1.34	26124.5418	26375.92232	NA	89.6	183.4	26.6	94.3	1	22	2	1	112	9.962255778	2
716	2	41	1	3	5	96255.67455	98150.90996	NA	91.7	162.8	34.6	95.4	2	53	1	2	231	9.962393847	0
717	2	62	2	3	5	13020.55703	13070.87507	NA	79.8	163.1	30	89	1	48	1	2	214	9.962963998	0
718	1	63	1	3	2.19	73492.60561	73782.41094	2	72.1	174.8	23.6	84.6	2	92	2	1	202	9.963289065	0
719	1	30	4	3	5	18665.69477	19401.03705	NA	116.4	186.3	33.5	107.5	2	41	2	2	198	9.96395997	2
720	1	30	1	3	0.09	20891.98083	21490.33791	11	63.5	165.6	23.2	79.4	2	69	2	1	183	9.963998186	0
721	1	37	1	3	5	85650.12316	87920.26979	2	73.8	179	23	85.6	2	52	2	2	200	9.96427222	0
722	1	31	2	3	5	14366.88742	15220.6885	NA	121.2	184.3	35.7	109.7	2	45	1	1	208	9.964495553	0
723	2	32	1	3	3.4	52723.33817	54729.40871	1	66.4	166.5	23.95	81.2	2	49	1	2	163	9.964878082	0
724	1	50	2	3	0.79	18225.50425	18491.00599	NA	86.9	174.7	28.5	92.9	2	53	1	1	171	9.965654483	3
725	1	48	1	3	5	91233.3139	94447.57449	1	64.6	174.8	21.14	80.1	1	43	1	1	147	9.965893851	0
726	1	64	2	3	NA	8385.499814	8451.09383	2	73.6	174.3	24.2	85.5	2	45	2	2	214	9.966145138	3
727	2	44	4	3	3.98	14490.18275	15757.24242	1	48.9	162.6	18.5	69.7	2	126	2	2	233	9.967318785	0
728	1	31	1	1	0.43	20075.30087	21115.13332	NA	58.9	173.7	19.5	76.5	2	37	2	1	144	9.967902648	2
729	1	45	4	3	2.52	22786.74631	24021.68978	NA	68	163.7	25.4	82.2	2	34	1	2	207	9.968214189	0
730	1	40	3	3	4.12	30379.61339	30260.19499	2	116.3	191.9	31.6	107.5	2	33	2	2	166	9.968242781	2
731	1	40	4	1	4.35	16575.42474	17473.74135	1	63.6	167.5	22.7	79.5	2	51	1	2	205	9.968701019	0
732	2	32	1	3	3.26	55991.61712	59271.47741	1	56.6	162.3	21.5	75	2	57	1	2	203	9.969033325	0
733	1	31	1	3	3.93	109181.5663	112638.4487	7	78.8	178.4	24.8	88.5	2	42	1	2	134	9.969655738	0
734	1	61	2	3	5	17825.33711	17682.04011	1	97.4	185.4	28.3	98.4	2	45	2	1	149	9.970469745	3
735	1	52	2	3	NA	19374.41093	19463.69555	NA	75.6	175	24.7	86.7	2	72	2	1	215	9.971447332	2
736	2	34	1	3	5	99606.07429	100835.7708	1	63.4	171.8	21.5	79.4	2	67	1	2	184	9.971853132	0
737	1	39	1	2	5	105261.0965	129835.3486	1	71.8	179.1	22.4	84.5	2	44	2	2	180	9.972280523	0
738	2	31	2	2	1.28	28567.29535	28543.95882	2	85.1	167.4	30.4	92	2	39	2	2	176	9.972936351	0
739	1	36	4	2	1.89	12869.38635	13443.31516	NA	55.8	157.6	22.5	74.5	2	51	2	2	178	9.973306667	2
740	1	34	1	3	2.96	71279.7076	73321.19508	6	93.2	176.1	30.1	96.3	2	31	1	2	140	9.97512464	0
741	2	43	2	3	2.2	29231.64735	29818.01058	5	69.4	168.1	24.6	83.1	2	65	1	2	141	9.975192573	2
742	2	42	1	3	3.54	84008.20863	85415.93099	NA	49.1	158.1	19.64	69.9	2	49	1	2	200	9.975540351	0
743	1	57	2	3	3.24	22962.31725	23157.32448	2	78.7	166.8	28.3	88.5	2	58	1	2	227	9.975987689	2
744	1	40	1	3	5	103253.4773	105695.6231	NA	71.4	173.2	23.8	84.3	2	48	2	2	209	9.976506015	0
745	1	43	2	3	2.18	28451.82879	29174.24568	2	104.1	188.8	29.2	101.8	2	54	1	2	148	9.977515549	3
746	2	31	2	3	NA	17810.03792	20335.29279	6	80.1	172.9	26.8	89.3	2	48	2	1	123	9.977809336	1
747	2	42	1	3	4.17	69488.73451	70653.15459	1	94.5	167.4	33.72	97	2	74	1	2	245	9.978283298	0
748	1	44	1	3	1.24	24924.41094	25081.91811	4	54.7	169.8	19	73.8	2	66	2	1	149	9.978441112	2
749	2	61	2	2	0.67	10798.19387	11318.85582	1	82.8	176.9	26.5	90.8	2	43	2	1	190	9.978624497	2
750	2	47	2	3	5	21969.84176	21566.07874	NA	72.2	161.7	27.6	84.8	2	64	2	2	237	9.979924447	0
751	1	36	3	1	1.3	51543.06208	51154.0503	14	83.5	173.4	27.8	91.2	2	48	1	2	188	9.98048395	2
752	1	80	2	1	1.25	7663.797586	8115.960731	NA	67	171.8	22.7	81.7	2	59	2	2	130	9.981243604	2
753	2	62	4	3	5	7469.39356	7692.636623	1	71.5	167.3	25.55	84.4	2	76	2	2	204	9.981353244	0
754	2	44	1	2	4.08	126334.2187	128844.69	1	79.5	175.4	25.8	89	2	67	2	2	232	9.981744343	0
755	1	31	1	2	NA	67131.98746	69441.98148	9	62	175.3	20.2	78.6	2	50	1	1	182	9.982209982	2
756	1	34	1	3	2.89	101872.7724	107974.7834	5	78.6	189.5	21.9	88.5	2	50	1	1	176	9.98233172	0
757	2	36	4	2	2.59	18176.43337	19297.33051	2	52.6	160.8	20.34	72.4	2	74	2	2	250	9.98264654	0
758	1	45	1	3	5	153755.3928	158780.1377	1	107.7	186.9	30.8	103.6	2	35	1	2	225	9.982789275	0
759	1	30	4	3	3.82	20228.22499	20656.86217	4	57.5	161.9	21.9	75.7	2	58	1	2	236	9.983020367	2
760	1	51	4	3	4.08	14464.5117	14961.22732	3	73	170.7	25.05	85.3	2	48	1	1	229	9.983609856	0
761	1	80	2	1	1.3	14073.59591	15970.73197	2	63.4	172.6	21.3	79.5	2	74	2	1	266	9.984412141	2
762	1	32	4	3	5	17754.49379	18150.21224	2	75.4	176.4	24.2	86.7	2	40	1	2	186	9.984663306	0
763	1	63	1	3	5	138075.8794	141933.3395	1	62.6	176.9	20	79	2	76	2	2	224	9.984812749	0
764	1	80	1	3	5	18794.74001	20194.66443	1	42.9	162.8	16.19	65.4	2	80	2	1	172	9.985023751	2
765	1	41	1	3	5	98711.14858	101175.9329	3	101.9	188.7	28.6	100.8	2	48	1	2	183	9.985583327	2
766	1	43	2	3	2.53	22993.15042	22937.71572	1	84.7	182.1	25.5	91.9	2	31	2	2	179	9.985591745	0
767	1	33	1	2	4.08	68001.86867	69214.37238	12	79.6	179.7	24.65	89.1	2	47	1	1	183	9.986680828	0
768	2	52	2	3	NA	18441.73108	18102.80788	NA	56.4	152.3	24.3	75	2	84	1	2	215	9.986693274	0
769	1	39	1	3	1.94	56335.20146	58510.98972	2	83.2	177.5	26.41	91.1	2	55	1	1	181	9.987498195	0
770	1	31	1	3	3.69	65524.37066	68055.06467	2	49.4	163.3	18.52	70.2	2	53	1	1	177	9.987887401	0
771	1	49	4	3	1.29	19712.44826	19566.54663	NA	91.4	176.9	29.21	95.5	3	45	1	2	230	9.98919	0
772	2	45	2	3	5	19870.68917	19814.85142	1	93.9	166.7	33.8	96.8	2	65	1	2	153	9.989472627	0
773	1	53	2	1	0.34	19125.96891	20996.58698	NA	72.4	174.6	23.7	85	2	61	2	2	139	9.989635513	2
774	2	41	2	3	NA	21077.08536	20500.25563	2	69.7	160.7	27	83.4	2	82	1	2	238	9.989635949	0
775	1	31	4	3	0	17768.02575	17694.28525	3	77.6	182.5	23.3	88	2	28	2	1	167	9.989685402	0
776	2	79	1	9	2.47	51478.7797	51901.62231	1	53.4	153.5	22.66	73	2	54	1	2	289	9.989695065	2
777	2	38	3	2	2.46	46400.32208	46544.46	6	68.2	172.6	22.9	82.5	2	43	2	2	152	9.989914269	2
778	2	34	1	3	2.33	16027.80892	16637.65109	2	53.1	153.9	22.42	72.8	2	62	2	1	135	9.990428564	2
779	1	49	2	3	4.19	33692.33693	33611.10733	3	87.4	179	27.3	93.4	2	67	2	2	197	9.990590539	3
780	2	53	2	3	1.63	32645.28336	34375.95727	NA	56.8	167.2	20.32	75.3	2	74	2	1	229	9.9912726	2
781	2	34	1	3	4.26	61470.42937	64527.13407	2	80.6	181.9	24.36	89.7	2	43	1	2	145	9.991367242	0
782	2	40	1	3	3.17	59781.50555	62115.75663	3	109.6	172.1	37	104.6	2	60	1	1	181	9.991401413	0
783	1	76	3	2	2.53	6959.338123	6954.469397	NA	69	178.7	21.6	83	2	73	1	2	189	9.992025806	3
784	2	40	1	2	0	24002.61561	23929.95559	NA	57.7	162.9	21.7	75.9	2	53	2	2	207	9.992033222	0
785	2	62	2	2	2.31	11298.99111	12246.3447	2	64.9	163.9	24.2	80.5	2	107	1	2	275	9.99248562	0
786	2	31	1	3	0.89	53830.59943	56471.45204	1	77.2	182.5	23.2	87.8	2	61	1	1	142	9.992769407	0
787	2	51	1	3	5	98227.53814	108157.9979	2	54.1	165	19.9	73.5	2	73	1	1	220	9.992834771	2
788	1	47	2	1	1.63	16382.74577	17320.28188	6	67	175.3	21.8	81.8	2	88	2	2	197	9.993460548	3
789	2	34	1	3	1.29	25524.72977	28191.71884	1	78.6	160	30.7	88.6	2	57	2	1	179	9.993611191	0
790	2	80	1	2	2.22	40274.84737	44570.64695	1	69.3	160.9	26.77	83.2	2	60	1	2	179	9.994399586	0
791	2	44	2	3	5	26894.2816	26848.11205	1	69.8	161.1	26.9	83.5	2	83	1	2	163	9.994446882	0
792	2	45	4	3	1.75	20951.63053	21052.82684	3	70.3	165.2	25.76	83.8	2	77	1	1	217	9.994621598	1
793	1	53	1	3	1.08	32720.69734	34178.98356	4	66	177.7	20.9	81.2	2	65	1	1	140	9.995029068	3
794	1	62	2	3	1.43	13801.72652	13841.43071	1	99.1	191.4	27.1	99.5	2	60	1	2	229	9.995079516	0
795	1	42	2	3	5	17602.10116	18151.24268	3	67.3	175.9	21.8	82	2	34	2	1	217	9.995541354	2
796	2	41	4	3	5	14442.40632	14518.77693	2	57.2	162	21.8	75.6	2	NA	1	2	NA	9.995943233	0
797	1	60	2	3	5	8412.929796	8365.161334	1	66.3	173.6	22	81.4	1	65	2	2	141	9.996952779	2
798	2	36	2	3	1.85	27843.37546	28513.42364	1	52.3	163.4	19.59	72.3	2	54	1	2	151	9.997408842	0
799	1	57	3	1	NA	11660.57483	11511.03	2	75.7	175.7	24.5	87	2	NA	2	1	NA	9.999339476	3
800	1	50	1	3	0.81	29250.6633	29731.56283	NA	64.8	175.6	21	80.5	2	41	2	1	187	10.0001929	2
801	1	32	2	3	5	26438.46889	27860.09204	NA	97.6	178.5	30.6	98.8	2	40	1	1	294	10.00073768	0
802	1	40	1	3	4.62	90639.84608	93833.19808	6	82.6	179.9	25.52	90.9	2	41	2	1	144	10.00170082	2
803	1	57	2	3	1.66	16851.3345	19427.05193	6	94.2	187.1	26.9	97.1	2	43	1	1	172	10.00446291	3
804	1	41	1	2	1.85	126789.5293	152250.9564	1	91.3	172.7	30.6	95.6	2	51	1	1	190	10.00512465	0
805	1	30	2	2	1.52	24134.97174	25042.42256	2	136.5	188	38.6	116.9	2	45	1	2	175	10.00571631	2
806	2	30	4	1	0.64	25259.46207	25897.15743	NA	58.3	161.8	22.27	76.4	2	68	2	1	149	10.00596734	2
807	1	44	4	3	5	98994.79787	103000.8358	12	103.7	185.8	30	101.9	2	43	2	1	251	10.00656005	0
808	2	51	1	3	2.4	26128.79007	28770.31917	6	53.8	164	20	73.4	2	75	2	1	194	10.00702356	0
809	1	44	4	3	2.91	22483.40906	23127.91033	2	118.4	190	32.8	108.9	2	37	1	1	187	10.00810904	0
810	1	42	1	3	1.61	19350.631	19472.91526	NA	62.3	181.2	19	79	2	62	2	2	181	10.00882436	2
811	2	30	1	1	3.49	57403.8235	59587.98185	1	59.8	171.8	20.26	77.4	2	54	1	2	151	10.00899261	0
812	2	33	1	1	0.47	22758.54144	23956.86695	2	58.1	165.6	21.2	76.3	2	NA	2	1	NA	10.01005519	0
813	1	48	2	2	2.57	26355.01455	27110.49786	6	93.9	179.5	29.1	97	2	65	2	2	199	10.01011203	2
814	1	41	1	3	1.92	84113.97223	89018.92609	1	111.9	185.2	32.6	105.9	2	49	1	2	186	10.01107965	0
815	2	50	2	2	3.43	28146.77505	30223.31635	1	69.9	167.6	24.88	83.7	2	54	1	2	206	10.01121689	0
816	1	52	2	2	0	24008.31905	24631.42147	1	73.6	175.7	23.84	85.9	2	37	2	1	250	10.01277038	2
817	1	40	4	1	0.16	22605.23181	25768.85746	NA	74.8	176.2	24.1	86.6	2	48	2	1	145	10.01306633	2
818	2	72	1	2	3.23	44120.79968	45032.65648	2	51.7	164.4	19.13	72	2	90	1	2	261	10.0135305	0
819	2	43	1	3	1.66	83421.85742	85773.925	2	44.9	167.6	15.98	67.1	2	51	2	1	166	10.01381006	0
820	1	39	4	3	5	21886.59428	23229.08839	2	71.7	177.9	22.7	84.8	2	63	1	1	212	10.0146615	0
821	1	30	1	2	1.05	22764.00177	24127.52792	2	66.2	168.3	23.4	81.5	2	48	1	1	159	10.01679104	0
822	1	31	1	3	5	88274.61715	90802.84757	3	87.5	181.7	26.5	93.7	2	58	1	1	210	10.01695135	0
823	1	39	1	3	2.31	80100.54351	83194.20108	NA	72.5	167.9	25.72	85.3	2	48	1	1	182	10.01797694	0
824	1	66	2	1	2.31	7828.566607	7880.264766	2	88.6	179.1	27.62	94.3	1	41	1	1	145	10.01831844	2
825	1	30	4	2	0.45	32998.58109	34401.29718	NA	75.4	178.2	23.74	87	2	58	2	2	211	10.01921231	2
826	2	36	2	1	NA	27611.73982	28833.69975	3	66	158.9	26.14	81.4	2	78	2	1	187	10.01964737	0
827	1	49	4	3	5	20020.61264	20708.12641	4	99.2	178.9	30.99	99.8	3	43	1	1	179	10.02016113	1
828	1	32	2	2	2.53	24907.32993	26246.6222	2	119.4	183.9	35.3	109.5	2	49	1	2	134	10.02102062	1
829	1	35	1	2	0.93	18025.27995	19114.89054	2	83	175.5	26.9	91.3	2	34	2	1	191	10.02147694	0
830	2	51	4	3	1.94	12144.2325	12516.66658	NA	66.3	162.5	25.11	81.6	2	61	1	2	188	10.02151532	0
831	1	36	4	3	4.77	28788.79956	30759.83642	2	88.9	176.3	28.6	94.5	2	33	2	2	209	10.02261223	0
832	2	48	2	2	0.86	22940.34894	23044.03871	NA	57.8	159.3	22.8	76.2	2	77	2	2	227	10.02284588	2
833	2	30	1	3	5	71460.1619	75013.62029	1	69.4	177.3	22.08	83.5	2	81	1	2	224	10.02320794	0
834	2	72	1	3	5	48909.19391	49310.93014	1	69.4	166	25.19	83.5	2	75	2	2	207	10.02320794	0
835	2	73	1	2	5	38596.48451	39668.64437	NA	74.3	154.2	31.25	86.4	1	76	1	2	167	10.02349864	0
836	1	39	2	3	2.68	22348.01958	22591.31447	NA	76.2	183.5	22.63	87.5	2	61	1	2	276	10.02375787	0
837	1	51	4	3	5	13838.67475	14051.90398	1	71.9	179.9	22.2	85	2	55	1	2	215	10.02430981	0
838	2	37	4	3	3.28	19793.58437	20293.28926	4	72.4	171.4	24.64	85.3	2	NA	1	2	NA	10.02489305	0
839	1	61	1	3	4.46	59804.06996	59396.04814	2	100.7	185.9	29.14	100.6	2	36	2	1	177	10.02497378	3
840	1	36	4	3	2.33	114208.7046	118825.907	1	97.3	175.2	31.7	98.9	2	37	1	2	163	10.02628098	0
841	1	47	1	2	3.85	87895.62876	89170.7628	NA	86.4	177.5	27.42	93.2	2	47	2	2	215	10.02672355	0
842	2	47	2	3	1.46	18462.75638	18592.0863	1	67.7	164.8	24.9	82.5	2	59	2	2	222	10.02673678	1
843	1	52	1	3	3.6	75085.71405	77872.6863	NA	67.7	174.2	22.31	82.5	2	39	2	1	175	10.02673678	2
844	1	30	1	2	0.67	19608.43341	21052.25225	6	69.5	174.7	22.8	83.6	2	48	1	1	169	10.02798961	0
845	1	41	4	3	5	19184.31683	20543.82235	1	54.3	168.7	19.1	73.9	2	55	2	1	211	10.02869731	2
846	2	36	2	3	1.27	28567.29535	28366.74034	NA	60.8	162.8	22.9	78.2	2	75	2	2	253	10.02893839	0
847	1	33	4	1	0.31	25882.31414	26550.74588	NA	67.5	165.7	24.6	82.4	2	69	2	2	151	10.02940861	2
848	1	48	2	3	5	28083.98313	28031.22427	2	101.4	177	32.37	101	2	27	1	1	212	10.03003379	2
849	2	53	1	3	5	107354.1018	107546.1319	1	59.7	164.9	21.95	77.5	2	80	1	2	251	10.03031419	0
850	2	30	1	3	4.06	69292.83764	72738.52274	7	98.6	173.5	32.76	99.6	2	69	2	2	219	10.03046071	0
851	1	50	2	1	NA	27609.8026	27521.74019	5	56.2	171	19.2	75.2	2	NA	2	1	NA	10.03112594	3
852	1	35	2	3	2.39	15842.10009	16468.99008	NA	97.4	185.9	28.2	99	2	46	2	2	243	10.03126529	1
853	2	38	2	3	1.61	26115.40446	27271.14395	1	81.2	160.5	31.52	90.4	3	76	2	1	205	10.03206681	0
854	1	43	1	3	1.61	19350.631	19472.91526	8	68.6	181.7	20.8	83.1	2	39	2	1	132	10.03318837	2
855	1	62	1	3	3.78	121588.7616	120347.6305	1	76.9	167.7	27.3	88	2	NA	1	2	NA	10.03504911	0
856	1	40	1	3	4.72	68207.82002	72185.23544	3	72.9	175.9	23.6	85.7	2	66	1	2	270	10.03730354	0
857	1	55	2	1	NA	26052.93111	28601.04169	5	71.2	180.9	21.8	84.7	2	75	2	1	213	10.03791268	2
858	2	48	1	3	5	111065.718	115110.7646	1	68.2	171.4	23.2	82.9	2	48	1	2	163	10.03835022	0
859	2	54	4	3	1.74	26226.50904	26977.25739	1	65.1	158.7	25.8	81	2	53	2	2	241	10.03909409	0
860	1	51	2	3	5	19683.28191	20247.51574	1	75.1	170.9	25.7	87	2	60	1	1	194	10.03920411	0
861	1	60	1	3	NA	19328.48207	19868.46667	1	59.9	176.5	19.2	77.7	2	68	2	2	161	10.03939652	0
862	2	51	4	3	5	17950.49498	18684.28846	1	55.8	159.9	21.8	75	2	63	1	2	212	10.04024161	2
863	2	43	1	2	1.27	20441.39676	21514.78204	1	98.8	174	32.6	99.8	2	55	2	1	208	10.04042437	3
864	2	42	2	3	2.63	22039.09696	22481.18343	1	75.6	163.6	28.2	87.3	2	55	2	2	190	10.04045389	0
865	2	50	4	3	5	24902.41423	28566.82048	3	61.9	163.9	23	79	2	64	2	2	204	10.04111097	0
866	1	40	2	3	5	25060.92572	25771.30702	2	104.6	188.2	29.5	102.7	1	35	2	2	94	10.04163893	0
867	2	37	3	3	4.4	26393.46905	27511.88334	3	52.4	159.1	20.7	72.7	2	76	2	2	216	10.04312267	0
868	1	43	1	2	1.85	22651.9326	23449.98773	6	82.1	184.5	24.12	91	2	52	2	2	202	10.04314687	0
869	2	40	2	3	3.96	25462.93301	25144.39837	1	62.8	157.4	25.3	79.6	2	60	2	2	212	10.04461386	0
870	2	36	1	3	5	58950.62649	61193.63915	2	70.6	156.9	28.68	84.4	2	65	2	2	188	10.04477229	0
871	2	38	1	2	1.13	20685.13892	24202.99316	2	74.5	171.1	25.4	86.7	2	65	2	1	154	10.0447923	0
872	2	39	3	1	1.74	38161.0264	39476.24525	NA	71.6	160	28	85	2	72	1	2	236	10.04528851	0
873	1	43	4	3	4.1	17046.25657	17889.98974	6	80.8	181.4	24.6	90.3	2	55	2	1	171	10.04574315	0
874	1	33	3	1	1.23	34887.43995	36924.9566	NA	110.7	183.9	32.7	105.7	2	34	2	1	317	10.04618513	2
875	1	46	1	3	5	84273.38217	87242.4359	2	76.2	171.7	25.85	87.7	2	51	2	1	340	10.04666931	1
876	2	37	1	3	1.66	71034.15399	71525.77346	NA	81.5	173.8	27	90.7	2	64	1	2	183	10.04681679	0
877	1	41	1	3	4.88	68207.16307	69910.27307	4	83.3	172.8	27.9	91.7	2	58	1	2	200	10.04724135	0
878	2	30	1	2	5	57316.67984	59497.52246	1	70.9	171	24.25	84.6	2	71	1	2	211	10.04725085	0
879	1	34	4	2	0.64	50317.13463	52260.74843	4	68.4	181.8	20.7	83.1	2	55	2	1	207	10.04784606	0
880	2	39	1	3	5	71460.1619	74179.14994	2	60.1	168.2	21.24	77.9	2	85	1	2	189	10.04847651	0
881	1	38	1	3	5	68001.86867	70628.24904	2	75.3	175.2	24.53	87.2	2	45	1	1	238	10.04891093	0
882	1	49	1	2	1.19	23465.60415	23669.64066	2	75.3	180.2	23.2	87.2	2	62	1	1	195	10.04891093	0
883	2	43	2	1	5	27585.47062	28524.89677	2	67.4	176.1	21.7	82.5	2	46	2	2	176	10.0490267	0
884	2	39	4	3	5	28153.97898	29075.13239	NA	61.8	164.2	22.9	79	2	61	2	2	129	10.04923156	2
885	2	52	2	3	3.7	21143.96407	20709.49715	1	70.7	165.9	25.7	84.5	2	99	1	2	195	10.04955895	0
886	2	52	1	3	1.85	99164.36069	100459.2756	1	83.8	168.4	29.55	92	2	62	1	2	179	10.04999436	0
887	1	42	2	3	2.63	24849.03741	24714.75305	10	98.2	182.3	29.55	99.6	2	36	1	1	278	10.05086858	2
888	2	37	2	3	5	38477.95448	38315.21358	2	89.9	169.1	31.4	95.3	2	48	2	2	188	10.05108752	0
889	2	41	4	3	3.84	26665.15177	28330.46322	NA	50.6	158.4	20.2	71.5	2	NA	2	2	NA	10.05149783	0
890	1	49	2	2	0.19	20851.04691	21183.8573	NA	105	174.4	34.5	103	1	44	1	2	155	10.05177075	3
891	2	45	2	2	2.72	22109.54678	29180.50137	1	75.6	173.2	25.2	87.4	2	61	2	2	195	10.05195498	0
892	1	61	2	1	2.69	10245.07186	10162.71223	6	59.9	180.1	18.5	77.8	2	79	2	1	195	10.05231724	2
893	1	50	4	3	5	13525.38183	13953.63749	1	68	168.3	24	82.9	2	50	2	2	210	10.05310166	0
894	2	61	1	3	4.13	101153.8175	102099.5132	1	60.5	167.1	21.7	78.2	2	78	2	2	195	10.05377278	2
895	1	60	2	1	1.03	10309.61846	10680.53228	NA	84.1	179.4	26.1	92.2	2	42	1	1	166	10.05386208	0
896	2	34	1	2	5	62144.08135	64508.60179	2	51	161.7	19.51	71.8	2	76	2	1	137	10.054011	0
897	1	44	1	3	3.63	84515.02766	85741.11807	3	80.3	175.7	26.01	90.1	2	56	1	1	212	10.05465141	0
898	1	47	4	1	NA	26915.62953	30221.21742	NA	68.8	167.8	24.4	83.4	2	63	1	1	188	10.05476284	3
899	2	68	1	3	NA	79532.50351	79925.2648	1	49.3	161.2	19	70.6	2	85	1	1	190	10.0549807	0
900	2	49	2	3	NA	19693.6068	19976.42706	1	110.7	173.6	36.7	105.8	2	55	1	1	181	10.05568956	0
901	1	40	4	3	3.22	24837.95225	25237.15989	NA	62.5	175.7	20.2	79.5	2	46	2	2	170	10.05604296	0
902	1	39	1	3	0.46	16117.09677	16530.33678	5	65.2	181	19.9	81.2	2	56	2	1	160	10.05616131	2
903	1	38	4	3	1.36	16567.38458	17237.16687	NA	73.3	179.1	22.85	86.1	2	42	1	1	193	10.05659971	1
904	1	36	1	3	4.21	94698.08421	100770.6547	3	89.8	183	26.8	95.3	2	60	1	2	200	10.05668234	0
905	2	39	4	3	0.71	24820.04949	25264.14832	3	49.7	154.3	20.9	70.9	2	73	1	1	167	10.05699052	0
906	2	38	4	3	4.99	19442.81827	19933.6678	6	66.8	163.9	24.87	82.2	2	59	1	1	178	10.05735052	0
907	2	35	1	3	1.44	70234.24301	71608.61562	3	79.9	167.8	28.38	89.9	2	54	2	1	243	10.05741341	0
908	2	39	1	3	3.43	55004.61323	57739.79601	1	56.5	170.6	19.41	75.6	2	61	1	1	139	10.05767439	1
909	2	32	1	3	5	52029.5813	54009.25508	1	66.3	169.9	22.97	81.9	2	84	2	2	170	10.05835912	0
910	1	39	2	1	0.21	16058.9896	16964.61034	2	55.3	168.7	19.4	74.8	2	89	2	1	143	10.05863461	2
911	2	59	4	3	5	84075.38251	83098.70174	1	58.9	163.6	22.01	77.2	2	94	1	2	226	10.05911221	1
912	2	30	3	3	4.76	56677.20576	57971.21823	2	74.8	165.5	27.3	87	2	48	2	1	140	10.05931606	0
913	2	78	1	2	1.11	20452.56278	20875.26157	NA	50.5	158.8	20.03	71.5	2	102	2	2	208	10.06144489	2
914	1	30	1	2	0	22188.83674	22824.33643	15	83.6	180.8	25.6	92	2	44	2	1	170	10.0620087	2
915	1	42	4	1	NA	24209.51417	25040.87607	NA	65.6	172.6	22.02	81.5	2	53	1	1	230	10.06249527	1
916	1	66	1	3	5	61179.46834	60762.06266	1	60.7	177.3	19.31	78.4	2	82	1	2	196	10.06286664	0
917	1	34	4	1	NA	18390.32718	19349.07108	1	88	178.8	27.5	94.4	2	39	2	1	101	10.06307381	0
918	2	36	1	3	5	80486.70265	84577.20438	NA	61	163.6	22.8	78.6	2	64	1	2	145	10.06369876	0
919	1	32	2	3	NA	21900.95808	23078.59469	2	114.1	191.8	31	107.5	2	46	2	2	268	10.06388446	0
920	2	35	2	3	NA	24874.6799	25473.2867	NA	110.7	165.9	40.22	105.9	2	58	2	2	202	10.06519399	1
921	1	34	1	3	2.51	69032.20001	71698.37403	3	73	177.8	23.09	86	2	34	2	1	221	10.06553866	0
922	1	55	2	3	NA	18354.42378	18255.23636	NA	73	165.7	26.59	86	2	NA	1	2	NA	10.06553866	3
923	1	58	2	2	0.4	17206.32043	17681.81193	NA	42.6	160.7	16.5	65.7	2	NA	2	2	NA	10.06608446	0
924	2	50	2	3	5	16567.52782	16240.17248	2	61.9	168.7	21.8	79.2	2	69	2	2	143	10.06653151	0
925	1	60	1	3	NA	62342.29165	61687.7486	1	89.8	179.1	28	95.4	2	41	1	2	168	10.067235	3
926	1	41	2	3	0	15384.15918	15175.60776	6	68.3	174.9	22.33	83.2	2	38	2	1	191	10.06729916	0
927	1	32	1	2	1.01	16572.38128	17782.46397	6	81.7	180.1	25.2	91	2	NA	1	1	NA	10.06770228	2
928	1	37	3	2	0.93	42095.48327	44803.36546	1	89.6	189.1	25.06	95.3	2	47	2	2	239	10.06790006	0
929	1	48	1	3	NA	98711.14858	101175.9329	1	79.9	180.9	24.4	90	2	51	2	2	195	10.06860074	0
930	1	52	4	3	5	15211.00864	16659.19725	NA	64.7	169.6	22.5	81	2	NA	1	1	NA	10.07007902	0
931	1	48	4	1	1.15	14259.60124	14208.08744	NA	66.3	168.8	23.3	82	2	45	2	1	257	10.07064039	3
932	2	44	4	1	NA	68458.25638	68673.98084	NA	42.3	147.6	19.42	65.5	2	89	2	2	222	10.07096569	0
933	1	53	1	2	0.61	22232.59919	22013.55943	6	67.9	178.7	21.3	83	2	55	2	1	153	10.07263752	3
934	2	72	1	3	5	62212.59877	64340.26128	1	51.8	154.8	21.6	72.5	2	99	1	2	219	10.07333151	2
935	2	30	1	3	5	81658.41925	86275.41601	2	66.1	172.4	22.2	81.9	2	63	2	2	172	10.07356451	0
936	2	48	2	3	4.25	26894.2816	26848.11205	1	68.7	160.1	26.8	83.5	2	67	1	2	182	10.0741429	0
937	1	51	4	3	5	11619.31704	12018.32783	1	66.9	175.5	21.72	82.4	2	67	1	2	183	10.07428314	0
938	1	35	3	3	5	32998.58109	35549.16714	4	92.7	186.6	26.62	97	2	50	2	2	161	10.07469407	2
939	1	53	3	1	0.86	7855.975358	7885.120366	NA	64	161.6	24.51	80.6	2	38	2	1	181	10.075	3
940	2	55	2	3	1.92	28825.57791	30952.1982	1	73.2	159.8	28.67	86.2	2	76	2	1	225	10.07515475	2
941	1	54	2	3	1.43	17158.93016	18014.41178	2	56.9	175	18.58	76	2	NA	2	1	NA	10.07528777	3
942	1	47	4	2	1.75	77783.29347	80663.67915	2	62.1	169.8	21.54	79.4	2	36	2	1	317	10.0756878	2
943	1	46	2	2	0	27707.55118	28985.41733	8	74.9	183.6	22.22	87.2	2	141	1	1	268	10.07570807	3
944	1	62	2	3	4.34	9814.165625	10072.79148	2	79.6	181.8	24.1	89.9	2	49	1	1	176	10.076348	2
945	2	51	1	2	NA	162038.1262	162493.9801	NA	85.9	172.1	29	93.4	2	47	2	2	174	10.0774417	2
946	1	38	2	2	3.76	18544.00394	19241.23996	NA	76.6	181	23.4	88.2	2	75	2	2	155	10.07753234	3
947	1	37	4	3	5	23392.14435	24605.67781	2	79.4	180.4	24.4	89.8	2	40	1	2	165	10.07780813	2
948	2	38	2	3	5	24912.27827	24469.93256	2	62.7	164	23.3	79.8	2	56	2	1	147	10.07787856	0
949	2	36	3	2	0.84	49443.10405	48389.97336	2	81.7	173.1	27.3	91.1	2	57	1	1	162	10.07876569	0
950	1	30	1	2	0.86	23341.05484	24550.04227	2	60.5	174.7	19.8	78.4	2	59	1	1	158	10.07948575	0
951	2	36	4	3	4.76	11329.57465	11407.36946	NA	56.7	162.5	21.5	75.9	2	45	1	2	266	10.07976127	0
952	1	36	1	3	5	74874.43264	77018.87489	2	66.5	174.9	21.7	82.2	2	67	2	2	152	10.08001074	0
953	2	49	4	3	3.86	19421.85112	21534.8703	1	63.3	161.1	24.4	80.2	2	82	2	2	228	10.08027809	0
954	2	61	2	2	1.65	12331.4193	13281.94893	NA	69.1	166.2	25	83.8	1	57	1	2	146	10.08103204	2
955	2	49	4	2	5	85149.53552	85417.85725	2	61.1	165.5	22.31	78.8	2	75	2	1	210	10.08104637	0
956	1	60	2	2	3.22	11893.55009	11997.34183	NA	66.8	171.2	22.8	82.4	1	48	1	1	228	10.08182096	2
957	2	41	4	3	2.78	29138.51135	28865.21136	2	51	160.1	19.9	72	2	68	2	1	213	10.08201661	0
958	2	30	1	3	5	71948.23	75525.95827	NA	73.1	175.1	23.84	86.2	2	58	2	2	144	10.08204374	0
959	1	30	3	2	NA	25173.09833	26792.41184	1	88.4	175.8	28.6	94.8	2	35	2	1	148	10.08282443	0
960	1	38	1	2	5	58125.46435	59666.07307	3	78.6	179	24.5	89.4	2	46	2	2	150	10.08384696	0
961	2	32	4	3	3.67	16369.9164	16695.55066	1	47.5	159.6	18.6	69.5	2	60	2	2	157	10.08411988	2
962	2	30	1	1	0.93	20097.97175	21550.95027	NA	57.7	157.8	23.2	76.6	2	44	2	1	184	10.08418636	0
963	1	40	4	2	0.74	18898.73153	22670.15994	NA	58	166.1	21	76.8	2	59	1	2	175	10.08433404	2
964	1	50	1	2	2.77	21397.45758	21905.57912	1	86.7	175.4	28.2	93.9	2	46	2	1	202	10.08453885	3
965	2	30	4	3	5	21207.33574	21586.79321	NA	52.4	156.6	21.4	73	2	88	2	1	182	10.08456609	0
966	1	39	2	3	3.96	20735.36065	21850.32192	NA	75.8	174.2	25	87.8	2	55	1	2	252	10.08462871	0
967	1	59	1	3	0.36	19541.66768	22573.12843	1	75.8	184.8	22.2	87.8	2	44	1	2	157	10.08462871	2
968	2	31	4	3	2.6	38184.25767	39182.70909	NA	60.9	154.9	25.4	78.7	2	79	2	2	185	10.08477205	0
969	1	31	1	3	3.06	94433.58615	97510.68234	2	84.3	178	26.6	92.6	2	34	1	1	142	10.08549456	0
970	2	42	1	3	5	51347.38841	52207.81464	1	46.4	156.6	18.92	68.7	2	95	2	2	146	10.08550727	0
971	2	36	4	3	1.72	21619.28304	21663.42781	NA	77	160.2	30	88.5	2	60	2	2	164	10.08551102	2
972	1	38	1	3	2.4	68001.86867	68882.98446	4	104.5	182	31.55	103.1	2	60	1	1	194	10.08557167	0
973	1	45	1	3	5	122492.4259	125551.0207	1	65.3	184.1	19.3	81.5	2	69	2	2	172	10.08558324	0
974	2	45	1	3	5	85580.84824	86120.85294	NA	61.2	158.8	24.3	78.9	2	50	1	1	215	10.0855896	0
975	1	41	1	3	1.94	66150.39355	66788.7487	3	79.1	178.4	24.85	89.7	2	63	1	1	197	10.08565716	2
976	1	43	1	3	4.1	78578.76566	79718.73656	NA	105.3	199.6	26.43	103.5	2	75	2	1	222	10.08616722	0
977	1	47	2	3	NA	24179.51421	24121.21929	3	74.9	173.2	25	87.3	2	31	2	2	162	10.08726279	2
978	1	33	1	3	0.93	82956.42726	85155.17778	1	94	179.7	29.1	97.8	2	42	2	2	171	10.08729979	0
979	1	35	1	3	4.71	108014.7274	114941.2355	1	91.5	185.7	26.5	96.5	2	41	1	2	204	10.08827161	0
980	1	41	4	3	5	19564.59889	20184.07494	4	75.4	171	25.8	87.6	2	36	1	2	167	10.08831033	2
981	2	36	1	3	2.58	43691.34832	46250.68713	1	72.5	171.5	24.6	85.9	2	71	1	1	166	10.08844337	0
982	1	34	1	3	3.15	78529.57782	81088.44565	2	68	174.8	22.3	83.2	2	36	2	1	196	10.089482	0
983	1	38	3	3	4.59	39133.40532	40210.57812	2	87.7	181.7	26.6	94.5	2	39	2	2	193	10.09094901	1
984	2	36	3	3	3.45	37047.79837	38617.68625	2	70.6	153.4	30	84.8	2	NA	1	1	NA	10.09237785	0
985	1	49	3	3	1.8	15550.17033	15989.39355	1	84	177.7	26.6	92.5	2	40	1	2	156	10.09257742	3
986	2	31	1	3	5	51421.953	53978.9829	2	80.4	175.8	26.01	90.5	2	62	1	2	201	10.09300654	0
987	2	55	1	3	5	110148.1426	112435.3838	3	72.6	178	22.9	86	2	76	1	2	251	10.09322933	0
988	1	59	2	1	0.74	26135.88516	26946.66555	6	58.5	178.4	18.4	77.2	2	78	2	1	187	10.09344376	3
989	2	44	1	3	1.27	32939.06772	34225.21891	2	66	162.3	25.1	82	2	53	1	2	166	10.09350226	0
990	1	55	4	3	5	16590.07498	17115.36835	NA	91.4	182.1	27.6	96.5	2	54	2	2	206	10.09378885	2
991	1	54	1	3	4.48	81466.53771	82089.6358	2	91.2	185.9	26.4	96.4	2	49	1	2	167	10.09437919	0
992	2	61	1	3	5	62510.45357	61835.25213	1	55.2	160.6	21.4	75	2	74	2	2	193	10.09466066	0
993	2	35	1	3	5	70772.23032	73438.7721	1	59.7	170.3	20.6	78	2	55	2	1	174	10.09502589	0
994	2	44	4	2	NA	26665.15177	26908.77647	NA	62.8	153.7	26.6	80	2	47	2	2	193	10.0950893	2
995	1	41	1	3	5	71450.23466	72486.78935	1	77.2	173.7	25.59	88.7	2	30	1	2	202	10.09520098	0
996	1	30	1	2	0.81	18404.68136	22792.16692	1	63.9	178.9	20	80.7	2	45	2	2	169	10.09539011	0
997	2	35	4	3	4.61	21017.54173	22861.50159	1	53	167	19	73.5	2	57	2	2	200	10.09600145	0
998	1	45	1	2	NA	80724.30538	81895.4024	3	90.6	182.4	27.23	96.1	2	33	1	2	251	10.09623124	3
999	1	39	1	3	5	78529.57782	81088.44565	2	73.4	175.7	23.8	86.5	2	58	1	2	162	10.09643555	0
1000	1	53	1	3	5	88102.8097	89543.78448	2	80.7	174	26.65	90.7	2	46	1	2	257	10.09649233	1
1001	1	31	2	1	0.67	19508.88946	19600.27083	3	94.2	178.4	29.6	98	2	57	1	2	155	10.09719223	2
1002	1	32	2	2	0.57	25949.14532	27643.32546	5	70.2	171.2	24	84.6	2	60	1	1	222	10.09721972	2
1003	1	33	2	3	5	26411.21893	31432.15836	NA	91.7	182.2	27.6	96.7	2	46	2	2	187	10.09814974	2
1004	1	55	2	3	0.86	20778.9481	20666.65853	2	83	190.9	22.78	92	2	75	2	2	283	10.09831192	2
1005	2	45	2	3	0.51	35321.25108	36029.76684	NA	83.9	171.4	28.6	92.5	2	56	1	2	196	10.09859028	0
1006	1	44	4	3	5	17439.86161	18227.77705	3	70	165.9	25.4	84.5	2	52	1	2	193	10.09968175	0
1007	1	33	1	3	5	87891.39578	92007.21609	2	100.2	190.3	27.7	101.1	2	48	2	2	206	10.09990514	0
1008	1	36	1	3	5	53244.0372	55300.43796	NA	78.7	165.8	28.63	89.6	2	53	1	1	252	10.09998302	2
1009	1	64	4	1	0.61	11754.73864	12159.03492	NA	82.6	173.8	27.3	91.8	2	26	2	1	166	10.10072756	0
1010	1	52	2	2	NA	25583.26681	26390.24941	3	84.4	171.5	28.7	92.8	2	62	2	1	185	10.10128799	1
1011	2	37	1	3	5	16858.99155	17188.89525	NA	66.7	151.5	29.06	82.5	2	66	2	2	239	10.1016201	0
1012	1	53	1	3	5	139320.8556	140324.2208	1	79.2	173.7	26.2	89.9	2	39	1	1	218	10.10176127	0
1013	2	38	4	1	1.57	17978.14263	18905.27691	1	58.1	152.3	25	77	2	59	1	2	185	10.10189055	0
1014	1	31	1	1	4.1	67372.21678	68573.49352	12	84.2	178.2	26.52	92.7	2	46	1	1	220	10.10237972	0
1015	1	42	2	3	5	23766.02317	23781.05913	1	94.1	181.7	28.5	98	2	59	1	2	208	10.10255594	1
1016	1	53	3	2	2.7	11619.81225	11948.02031	NA	65.4	166.7	23.53	81.7	2	42	1	2	233	10.10260057	1
1017	1	42	1	3	5	116464.8748	118336.7549	2	107.2	193.3	28.7	104.6	2	30	1	2	188	10.10262638	0
1018	2	31	2	2	0.26	28033.58993	29297.38672	1	74.5	159.3	29.4	87.2	2	75	2	2	179	10.10272074	2
1019	1	42	2	3	4.86	18533.04964	19320.83778	1	73.3	169.3	25.6	86.5	2	NA	2	2	NA	10.10332027	0
1020	1	35	2	3	0.43	22937.91372	23137.5429	6	96.4	185	28.2	99.2	2	NA	2	1	NA	10.10353046	0
1021	1	51	2	2	4.51	14029.84512	13839.65312	NA	91.6	172.2	30.89	96.7	2	56	2	2	215	10.10366033	3
1022	1	38	1	2	2.91	68001.86867	68882.98446	3	73.8	175.4	23.99	86.8	2	41	2	1	128	10.10395828	2
1023	1	56	1	2	1.61	166897.2012	171848.3402	2	71.1	176.4	22.8	85.2	2	53	2	1	226	10.10426655	2
1024	1	35	1	3	2.22	80997.59513	84125.89878	2	66.5	170.9	22.77	82.4	2	71	2	1	148	10.10453631	0
1025	2	34	1	3	1.22	33160.51609	34845.80253	8	81.1	168.6	28.5	91	2	58	2	1	192	10.10487546	0
1026	2	39	4	3	5	20322.42503	21168.39896	1	52.9	159.1	20.9	73.5	2	65	2	2	156	10.10553948	2
1027	2	34	1	3	3.15	71034.15399	71525.77346	1	60.8	163.9	22.6	78.8	2	66	2	1	176	10.10588677	0
1028	1	50	1	3	5	77981.05413	79256.48147	1	98.7	195.3	25.88	100.4	2	48	1	2	167	10.10590326	0
1029	2	34	3	1	0.68	20067.77949	20058.63153	2	80.9	156.9	32.86	90.9	2	55	2	1	174	10.10624035	0
1030	1	36	1	3	5	76374.81471	78399.12035	2	77.2	171.4	26.3	88.8	2	46	1	1	172	10.10658227	0
1031	1	48	1	3	4.65	77783.29347	78911.72416	NA	74.1	167.2	26.51	87	2	40	2	2	186	10.10671801	0
1032	2	44	1	3	5	84595.64236	86980.80464	2	52.6	162.2	19.99	73.3	2	110	1	1	250	10.10674021	0
1033	2	46	1	3	2.03	20809.96903	21396.70319	1	51.6	164.7	19.02	72.6	2	50	2	1	139	10.10675574	2
1034	1	43	1	1	0.83	23900.33831	23723.44002	NA	56.1	165.9	20.38	75.7	2	26	2	1	184	10.10681809	2
1035	1	64	1	3	5	66918.36838	67282.73779	NA	65.5	177.6	20.77	81.8	2	57	1	2	230	10.10724175	2
1036	1	37	1	2	1.09	16084.05172	16292.45647	NA	75.8	180.7	23.21	88	2	30	2	1	206	10.10760053	1
1037	1	55	4	2	1.81	16499.66217	16948.4296	NA	53.6	160	20.9	74	2	50	2	2	195	10.10762975	2
1038	2	52	2	3	3.55	28474.72807	28118.51665	1	78.4	169.1	27.4	89.5	2	48	2	2	169	10.10799466	0
1039	2	51	1	2	0.23	27004.06536	27080.03456	4	67.1	178.8	21	82.8	2	67	2	1	217	10.10808945	3
1040	1	49	2	2	2.19	17602.10116	21123.73887	5	70.7	176.1	22.8	85	2	65	2	1	240	10.1090238	2
1041	2	36	1	3	5	110730.0737	113523.3335	2	80.5	163.6	30.1	90.7	2	55	1	1	183	10.10902678	0
1042	1	30	1	1	3.4	20796.63371	21167.44699	NA	71.7	177.4	22.78	85.6	2	29	1	1	224	10.10913944	1
1043	1	44	2	3	5	24881.62116	24802.26038	1	62	173	20.7	79.6	2	NA	1	2	NA	10.10921011	0
1044	1	46	1	3	4.64	98031.98342	100479.8092	4	77.5	168.8	27.2	89	2	61	2	1	218	10.10972065	0
1045	2	39	1	3	5	66778.87849	68375.4145	1	49.6	154.2	20.9	71.2	2	81	1	1	152	10.10972065	0
1046	1	50	2	1	1.84	29903.34249	29985.78907	1	62.3	165.5	22.7	79.8	2	49	2	1	168	10.11017954	3
1047	2	55	4	3	4.12	22553.10346	24216.96906	NA	105.2	165.3	38.5	103.7	2	64	1	2	163	10.11045933	0
1048	1	51	4	3	5	15413.22404	15402.64997	2	66.1	168.1	23.4	82.2	1	43	2	2	144	10.11046402	0
1049	1	53	4	2	3.11	21644.12708	22032.14837	8	81	177.3	25.8	91	2	52	1	1	179	10.11111111	0
1050	1	66	2	3	2.38	7514.993062	7713.03043	NA	62.6	177.6	19.8	80	2	61	1	1	130	10.11120278	0
1051	2	36	1	3	NA	98443.78284	108729.8268	NA	70.5	175.2	23	84.9	2	70	2	2	163	10.11144285	0
1052	2	63	3	2	1.98	14241.69104	14847.33868	2	59.5	160.5	23.1	78	2	72	1	2	223	10.11197809	0
1053	2	41	1	3	0	14640.83538	15212.50693	1	55.3	154.9	23	75.2	2	68	2	2	198	10.1124241	0
1054	2	60	4	3	NA	5646.768781	5815.537765	NA	51.4	156.9	20.88	72.5	2	63	1	2	176	10.11245139	2
1055	1	42	1	3	NA	97539.00155	100726.5879	4	92	185.1	26.9	97	2	39	2	2	186	10.11294908	0
1056	1	62	2	2	3.54	7791.74373	7821.068134	2	96.8	186.9	27.7	99.5	1	54	1	1	149	10.11312563	2
1057	1	30	1	3	1.31	80069.37347	86138.34667	3	77.1	176.5	24.7	88.8	2	30	2	2	211	10.11313435	0
1058	1	54	2	2	2.77	12838.24345	12664.20509	NA	63.2	167.6	22.5	80.4	2	66	1	1	166	10.11340757	2
1059	1	54	2	1	0.81	25969.86445	29542.26576	NA	53.1	167.5	18.9	73.7	2	54	2	1	144	10.11393661	2
1060	1	60	1	3	5	91500.49421	94827.78098	1	79.7	179.66	24.7	90.3	2	82	1	2	253	10.11483004	0
1061	2	55	1	3	3.54	74348.92246	75990.48257	1	120.2	165.8	43.7	110.9	2	45	2	1	211	10.11531269	0
1062	1	67	2	2	4.28	9522.513772	9665.771741	2	58.7	165	21.6	77.5	2	72	2	2	152	10.11539047	3
1063	1	53	1	2	5	113750.8359	114620.8609	3	84.7	178.5	26.6	93.1	2	46	2	1	184	10.11598032	0
1064	2	50	3	3	3.92	31263.19704	30693.43647	2	114.4	159.6	44.9	108.2	2	63	2	2	235	10.11612643	2
1065	1	31	1	2	4.86	80100.54351	81138.4246	3	94.8	178.8	29.65	98.5	2	34	1	1	178	10.11654137	0
1066	1	69	1	3	2.15	95193.42428	96086.20965	NA	59.9	157.1	24.3	78.3	2	51	1	1	133	10.11692082	3
1067	1	49	2	3	1.47	24618.95192	24618.11682	4	87.8	178.9	27.43	94.8	2	NA	2	1	NA	10.11721733	0
1068	1	67	2	1	2.31	7117.971973	7173.650989	7	78.6	186.2	22.7	89.7	2	36	2	1	153	10.11768537	2
1069	2	30	2	1	0.25	25054.68274	25034.21566	NA	68.1	158.8	27	83.5	2	49	2	2	155	10.11842506	3
1070	1	31	1	3	5	67671.21344	73410.27787	3	77.7	183.2	23.2	89.2	2	41	1	2	159	10.11939026	0
1071	1	37	4	3	0	22924.12581	24082.96477	6	71.2	170.1	24.61	85.4	2	50	2	1	153	10.12087064	2
1072	2	80	1	2	2.23	53754.49049	56182.39472	1	59.7	164.5	22.1	78.2	2	74	1	2	197	10.12091057	0
1073	1	41	4	3	5	49072.97676	48585.71497	NA	70.2	171.6	23.8	84.8	2	47	1	2	231	10.12109022	0
1074	1	34	2	1	0.98	17707.74049	18659.90356	2	87.9	176.8	28.1	94.9	2	40	2	2	237	10.12212683	3
1075	1	30	1	3	3.97	54401.51627	56502.6214	6	83.5	178.3	26.27	92.5	2	61	1	2	146	10.12274962	0
1076	2	30	4	3	4.37	26164.42239	26824.96419	NA	57.1	157.2	23.11	76.5	2	58	1	2	186	10.1237959	0
1077	1	40	3	3	1.21	35406.97294	35699.93011	4	75.9	161.6	29.1	88.2	2	42	1	1	241	10.12389651	0
1078	2	32	2	3	0.21	25241.48759	26857.23139	NA	58.9	168.9	20.6	77.7	2	50	2	1	140	10.1242619	0
1079	1	39	1	3	3.55	84120.65668	84779.04204	12	86.2	175.9	27.9	94	2	59	2	1	232	10.12451483	0
1080	2	52	1	3	5	87609.41127	87766.12301	2	82.2	168.4	28.99	91.8	2	74	1	2	227	10.12527372	0
1081	2	54	1	3	5	77041.67032	77179.47897	2	78.3	169.4	27.29	89.6	2	62	1	1	290	10.12574832	0
1082	1	40	4	3	2.78	30445.10375	32524.3909	2	98.3	196.1	25.6	100.4	2	93	1	2	246	10.12644373	2
1083	1	80	4	3	0.82	12101.4892	12967.5434	NA	48.6	172.4	16.4	70.6	2	47	1	2	205	10.12713423	0
1084	2	33	2	2	0.36	29559.5884	29535.44127	1	87.8	165.2	32.2	94.9	2	52	2	1	169	10.1278895	2
1085	1	49	4	3	3.4	25524.49982	26907.81773	NA	72.1	178.6	22.6	86	2	NA	2	2	NA	10.12816619	0
1086	1	34	4	3	2.5	11793.15105	11949.56871	1	69.6	171.7	23.6	84.5	2	48	1	1	189	10.12866224	0
1087	2	31	1	3	5	48657.51257	51077.07672	2	82.5	177.9	26.07	92	2	66	1	2	218	10.12886664	0
1088	1	40	1	3	3.4	109309.2685	116308.9963	4	77.9	192.9	20.9	89.4	2	76	2	1	245	10.12905175	0
1089	1	44	4	3	3.47	17249.31166	18125.47045	1	84.3	169.2	29.4	93	2	NA	1	2	NA	10.12906041	3
1090	2	33	1	3	1.78	52029.5813	54009.25508	2	66.5	165.2	24.37	82.6	2	64	2	1	173	10.12906189	1
1091	1	34	4	2	1.24	17530.41869	18239.13429	10	63	165.4	23.03	80.4	2	59	1	1	219	10.12944788	3
1092	1	43	1	3	2.77	126435.3977	126594.1736	6	91.7	186.6	26.3	97	2	48	1	2	170	10.12947802	0
1093	1	52	4	3	1.59	14911.46967	15825.1623	NA	50.8	167.3	18.1	72.2	2	59	1	1	137	10.12990428	0
1094	2	55	2	3	3.28	28825.57791	30353.75198	1	49.4	164	18.37	71.2	2	58	2	1	167	10.130165	2
1095	2	64	3	3	3	6676.657057	6876.207042	NA	70.4	159.4	27.71	85	2	70	2	2	218	10.13054001	0
1096	1	35	2	2	3.51	33045.26615	33405.01813	NA	63.3	177.5	20.09	80.6	2	NA	2	2	NA	10.13055379	0
1097	1	58	2	3	0.4	18032.28182	17974.76724	2	85	186.3	24.5	93.4	2	49	2	1	193	10.13065238	0
1098	2	37	1	3	3.17	55475.22539	58724.83664	1	62.2	167.3	22.2	79.9	2	82	1	2	185	10.13098301	0
1099	1	53	2	1	4.92	19125.93453	19043.84499	2	89.6	174	29.59	95.9	1	46	2	1	151	10.13128663	2
1100	1	43	1	3	1.1	24213.56827	24151.36859	NA	87	176.6	27.9	94.5	2	50	1	1	225	10.13146345	0
1101	1	51	1	3	4.3	124595.9314	129742.4988	2	75.1	184.4	22.1	87.8	2	71	1	2	204	10.13151863	0
1102	2	41	2	3	1.16	36482.56002	36766.90013	2	66.3	164.2	24.6	82.5	2	88	2	2	154	10.13204674	2
1103	2	36	1	2	1.81	48003.57207	48942.92575	NA	58.2	164.2	21.59	77.3	1	79	2	1	287	10.13253241	0
1104	2	35	4	3	3.17	19934.39026	20579.11797	4	57	160.9	22	76.5	2	73	1	2	129	10.13267253	0
1105	1	46	2	3	5	18335.52204	18907.54446	1	87.9	182.3	26.4	95	2	55	2	2	192	10.13279293	2
1106	2	69	1	3	5	70738.09503	69974.02341	2	58.8	166	21.34	77.7	2	95	1	1	190	10.13286731	0
1107	2	34	1	3	4.13	24291.66463	24483.67203	5	51.9	163.5	19.4	73	2	88	1	1	239	10.13302656	0
1108	1	30	1	3	4.41	97074.46503	101633.5343	3	86.6	180.2	26.7	94.3	2	40	1	1	204	10.13334308	0
1109	1	44	2	2	2.95	22009.43841	22692.20928	NA	80.1	175.1	26.1	90.7	2	NA	1	1	NA	10.13423636	2
1110	1	34	3	2	0.92	41155.16716	40844.55611	3	67.4	171.2	23	83.2	2	64	2	2	251	10.13429117	0
1111	1	32	1	2	1.74	15039.1489	15307.30365	6	101.1	197.4	25.95	101.9	2	47	2	1	191	10.13441317	0
1112	1	47	1	3	5	88295.53257	90500.24242	NA	88.6	176.4	28.5	95.4	2	45	2	2	206	10.13518111	0
1113	1	58	2	1	1.79	21168.33083	21825.00909	NA	53.3	172.4	17.9	74	2	69	2	1	187	10.13603532	3
1114	2	33	1	3	5	88911.12287	91153.98114	3	67.7	163.4	25.4	83.4	2	50	2	2	138	10.13611937	0
1115	2	33	2	3	NA	20826.09538	20679.88701	2	69	164.8	25.4	84.2	2	94	1	2	237	10.13648883	0
1116	1	80	2	1	1.24	9747.921447	10540.56773	1	69	175.5	22.4	84.2	2	58	2	2	227	10.13648883	2
1117	2	43	1	3	0.82	17411.03445	17901.93613	1	57.7	160.2	22.48	77	2	75	1	2	159	10.1368453	0
1118	2	63	4	3	5	14745.12656	14965.94975	1	57.1	161.8	21.8	76.6	2	92	2	9	213	10.13702962	2
1119	1	46	2	2	4.82	17787.52459	17931.02333	NA	94.6	173.1	31.6	98.6	2	42	1	2	224	10.13751119	2
1120	2	32	4	3	4.25	14158.25444	14205.01279	2	48.5	156.8	19.7	70.6	2	80	2	2	223	10.1375692	0
1121	1	61	1	3	5	120515.6268	124898.008	4	80.4	182.8	24.1	90.9	2	48	2	2	175	10.13761652	0
1122	1	48	4	3	1.54	35988.60334	37020.23961	1	88	171.2	30	95.1	2	43	2	2	229	10.13769406	0
1123	1	47	4	2	1.16	18116.81615	18405.98458	3	66.7	168.1	23.6	82.8	2	60	2	1	201	10.13835326	3
1124	2	62	3	3	5	19694.01742	20256.47875	1	96.9	163.1	36.4	99.8	2	65	2	2	207	10.13838205	0
1125	2	38	1	3	1.74	50924.63068	52862.26219	2	124.4	188.3	35.08	113.1	2	39	2	2	208	10.14033761	0
1126	1	60	2	3	1.86	10022.3553	9965.448553	NA	90	182.7	26.96	96.2	2	72	2	1	205	10.14037036	2
1127	1	36	4	3	5	20071.70558	20337.92528	2	75.3	179	23.5	88	2	63	2	2	159	10.14110277	0
1128	1	59	1	2	4.8	97552.0644	101172.9249	1	86.1	183.7	25.51	94.1	2	39	2	2	210	10.14116964	0
1129	2	45	2	2	1.26	32040.00307	32184.82304	NA	93	170.5	32	97.8	2	63	1	2	199	10.14138757	1
1130	1	46	2	3	1.93	26858.1978	30259.94023	NA	81.4	169.2	28.4	91.5	2	47	2	2	217	10.14165638	0
1131	1	44	4	2	0.82	16449.82668	17058.97863	2	59	161.7	22.56	77.9	2	43	2	1	268	10.14171617	2
1132	1	75	2	1	0.09	9747.921447	10540.56773	1	54.1	166.3	19.56	74.6	2	77	2	1	219	10.1423874	0
1133	1	32	1	2	0.7	8289.698524	8430.461388	1	97.6	172.9	32.6	100.2	2	10	1	1	251	10.14244854	2
1134	1	33	1	3	1.38	114838.6717	118127.7104	2	81.9	180.8	25.1	91.8	2	53	2	2	172	10.14380123	0
1135	1	36	1	1	3.17	67372.21678	68012.32577	NA	118	188.8	33.1	110.2	2	39	2	2	177	10.14473229	0
1136	2	38	1	3	5	55004.61323	57097.48401	1	78.7	180.7	24.1	90	2	100	1	1	178	10.14507223	3
1137	2	62	4	3	5	17243.54669	17909.08603	2	61.7	152.2	26.6	79.7	2	56	2	1	164	10.14648784	0
1138	2	31	4	3	4.63	14179.93848	16215.17965	1	59.7	165.8	21.7	78.4	2	92	1	2	189	10.14679525	0
1139	2	42	1	3	5	85580.84824	88922.47013	NA	71	170.8	24.3	85.5	2	NA	1	2	NA	10.14698318	0
1140	2	50	1	3	2.16	134213.6691	137679.4434	1	70.5	161.8	26.9	85.2	2	94	1	2	229	10.14717233	2
1141	1	41	1	3	5	80724.30538	81895.4024	3	91	187.4	25.91	96.8	2	52	1	2	307	10.14739722	0
1142	1	47	4	3	3.69	18194.00103	18423.32101	1	73	168.3	25.8	86.7	2	56	1	2	189	10.14746746	0
1143	2	50	1	2	5	113387.7938	121020.9936	1	69.5	158.2	27.8	84.6	2	53	2	2	152	10.14794163	0
1144	1	65	2	1	1.51	8886.717016	8956.231711	NA	85.8	176.9	27.4	94	2	NA	2	1	NA	10.14808765	3
1145	1	47	2	3	5	24090.33515	24702.00989	1	88	177.4	28	95.2	2	33	2	2	202	10.1483541	0
1146	2	41	2	3	0.9	14833.55097	15131.10001	2	123.1	168.6	43.3	112.6	2	45	2	1	158	10.14867545	2
1147	2	46	4	3	1.37	13191.90373	13233.47382	NA	80.4	163.4	30.11	91	2	60	1	2	157	10.14876901	0
1148	1	40	4	2	2.68	16818.35795	17395.90535	4	102.8	188.3	28.99	102.9	2	37	2	2	141	10.14889636	0
1149	2	54	1	3	5	109136.1358	110561.2649	2	104.4	178.1	32.91	103.7	2	61	1	1	191	10.14912279	2
1150	2	42	1	3	5	85149.53552	85035.04652	2	68.5	171.5	23.29	84	2	61	2	1	165	10.14925117	0
1151	1	60	2	2	0.95	12897.26503	12776.56265	NA	67.2	185.6	19.51	83.2	2	41	1	1	116	10.14936076	3
1152	1	59	2	3	5	21762.20618	22687.25674	2	105.8	186.5	30.4	104.4	2	49	1	2	136	10.14980421	0
1153	1	45	4	3	5	12474.49894	13038.08428	NA	62.9	166.3	22.7	80.5	2	57	1	1	158	10.15010553	0
1154	1	61	2	2	1.03	9217.774447	9165.436092	NA	69.3	170.9	23.73	84.5	2	59	2	2	269	10.15056208	3
1155	1	56	2	3	5	26359.49486	27188.25297	1	115.1	190.9	31.6	108.9	2	49	1	2	216	10.15056503	0
1156	1	44	3	1	3.33	18199.4204	18517.34472	6	83.4	172.4	28.06	92.7	2	35	2	1	206	10.15071674	0
1157	1	73	1	3	3.98	31503.23094	31431.35097	1	54.3	163.4	20.34	74.8	2	NA	1	2	NA	10.150833	0
1158	2	42	2	3	5	31971.08193	32612.396	2	59.5	170.4	20.5	78.3	2	78	1	2	213	10.15087031	0
1159	1	31	1	3	NA	70635.40802	71188.24867	3	76	171.8	25.7	88.5	2	47	1	2	246	10.15164622	0
1160	2	32	4	3	1.35	21351.92133	21766.15352	NA	54	160.1	21.1	74.6	2	61	1	2	149	10.15177416	2
1161	2	57	1	2	NA	92463.5141	92628.90864	1	51	157.1	20.66	72.5	2	59	1	1	195	10.15203061	0
1162	1	63	2	1	5	8746.76562	8644.133303	NA	51	163.1	19.2	72.5	2	71	2	1	244	10.15203061	2
1163	1	78	2	3	3.56	10521.21993	10904.05304	NA	70.1	171.2	23.9	85	2	88	1	1	192	10.1521942	2
1164	2	52	2	1	1.85	29285.9484	31805.97538	2	85	163.8	31.68	93.6	1	53	2	1	273	10.15234543	2
1165	1	55	2	1	NA	26135.88516	26052.52386	3	67.8	175.1	22.1	83.6	2	81	2	1	268	10.1529309	3
1166	2	36	4	2	2.71	21470.17662	21617.60214	2	62.7	165.1	23	80.4	2	68	1	2	138	10.15365209	2
1167	2	55	4	3	1.54	22524.42072	22113.92121	NA	43.8	153.5	18.6	67.2	2	89	2	2	259	10.15388447	2
1168	1	35	2	3	4.51	26438.46889	28719.0584	2	81.2	175.4	26.4	91.5	2	61	1	2	203	10.15413842	2
1169	1	42	1	3	3.99	77742.01848	78869.85038	3	82.8	171.7	28.09	92.4	2	50	1	1	264	10.15445929	0
1170	1	47	1	3	5	129971.222	129637.3527	2	82.8	179.2	25.8	92.4	2	39	2	2	185	10.15445929	0
1171	2	58	1	3	5	77698.92361	79347.52671	1	51.1	165.3	18.7	72.6	2	100	2	2	260	10.15608134	0
1172	1	50	4	1	1.57	27240.27633	27670.55447	6	72.7	168	25.8	86.6	2	50	1	1	201	10.15665467	2
1173	2	33	1	3	2.14	86688.3448	87968.64715	NA	108.1	173.1	36.1	105.6	2	48	2	1	178	10.15666367	0
1174	1	40	1	2	3.63	83342.36127	84551.43939	2	91.2	176.1	29.41	97	3	26	1	2	178	10.15720728	0
1175	2	65	1	3	5	47250.30565	51134.60053	1	48.3	161.2	18.6	70.6	2	60	1	2	192	10.15853627	0
1176	2	75	1	3	3.43	35690.55478	35983.71417	1	77.1	174.2	25.41	89.2	2	77	2	2	223	10.15868901	2
1177	1	53	4	3	5	19084.76177	19687.82991	2	96.9	183.7	28.7	100	2	31	1	2	206	10.15869944	0
1178	2	31	1	2	1.36	19143.5994	19518.20924	2	73	164.9	26.85	86.8	2	52	2	1	159	10.15917158	0
1179	2	41	1	3	3.96	76359.43274	77638.98485	1	61.7	161.6	23.63	79.8	2	71	2	2	175	10.15921869	0
1180	1	36	4	1	3.99	12031.03733	12793.15838	1	70	165.9	25.4	85	2	59	2	2	163	10.15944318	0
1181	1	33	1	3	0.57	18368.87022	19326.49551	3	78.3	178.3	24.6	89.9	2	59	2	1	208	10.1596515	3
1182	2	56	1	3	5	117280.0867	119715.4237	2	77.6	183.3	23.1	89.5	2	86	1	1	180	10.15996413	0
1183	1	30	4	3	4.84	21280.19963	23174.19943	NA	87.6	176.7	28.1	95.1	2	41	2	1	225	10.16081312	0
1184	2	31	4	3	1.91	19344.9615	19833.34055	NA	62.3	154.8	26	80.2	2	43	2	2	186	10.16085713	0
1185	1	55	4	3	1.39	14982.72578	15686.03941	NA	72.3	171.8	24.5	86.4	2	69	1	1	233	10.16119051	2
1186	2	49	2	3	3.22	25406.61635	25363.00068	2	80.2	166.1	29.1	91	2	51	1	1	283	10.16141546	2
1187	1	55	2	3	NA	20612.38603	21196.66826	NA	86.3	168.2	30.5	94.4	2	74	1	2	209	10.16170532	0
1188	1	50	2	3	2.39	24460.26256	24903.00115	NA	75.5	181.7	22.9	88.3	2	52	1	1	167	10.16218806	2
1189	1	55	4	3	0.75	11690.44402	12095.59173	NA	68	173.6	22.6	83.8	2	53	2	1	130	10.16224269	0
1190	1	33	1	3	0.87	24369.60852	25299.35423	4	62.9	163.3	23.6	80.6	2	60	1	1	236	10.16271436	0
1191	1	30	4	3	5	17771.28285	18167.3755	NA	80	180.8	24.5	90.9	2	55	1	1	137	10.16292896	0
1192	2	47	1	3	3.04	115926.4026	120043.2844	NA	72.1	164.7	26.6	86.3	2	46	2	2	199	10.163497	0
1193	2	62	2	1	3.54	15827.31318	15965.88911	2	92.4	167.1	33.1	97.7	2	75	2	2	277	10.16385775	0
1194	2	32	2	3	3	20531.3765	22775.97122	1	75.3	173.1	25.1	88.2	2	78	1	2	170	10.16415073	0
1195	2	45	1	3	5	86635.79664	88087.54939	1	49.9	156.9	20.27	71.8	2	57	1	2	187	10.16422269	0
1196	2	30	2	3	4.19	39622.26441	40202.32502	1	101.1	161.8	38.6	102.2	2	48	1	2	230	10.16424952	0
1197	1	37	1	3	4.08	52528.45537	53465.0612	5	94.1	177.1	30	98.6	2	34	2	2	194	10.16440833	0
1198	2	49	4	3	2.17	30105.94202	31646.42526	NA	78.4	163.4	29.4	90	2	77	1	2	216	10.16446391	2
1199	2	38	1	1	1.65	19402.29669	20367.10354	NA	42.8	157.6	17.23	66.5	2	61	1	1	179	10.1648216	0
1200	2	38	1	3	1.84	64581.19173	64779.75749	1	71.9	165	26.4	86.2	2	47	1	2	172	10.16582948	0
1201	1	37	1	2	4.63	69324.74001	85851.04056	2	83.3	175.2	27.1	92.8	2	41	1	2	215	10.16776442	0
1202	2	36	1	3	5	84843.35834	86983.60381	1	56.6	160.2	22.1	76.5	2	64	2	2	184	10.16841399	0
1203	1	80	1	1	2.47	24968.44022	25764.8609	NA	76.6	180.3	23.56	89	2	81	2	2	186	10.16893852	2
1204	2	44	2	2	1.74	24122.2489	24310.25442	6	62.2	165	22.8	80.2	2	84	2	1	165	10.16902174	0
1205	2	61	3	1	0.74	6878.785406	7084.376544	NA	62.2	152	26.92	80.2	2	49	2	2	230	10.16902174	0
1206	1	56	2	1	1.55	23845.45619	23716.59519	12	74.2	179.3	23.08	87.6	2	81	1	2	246	10.16955978	3
1207	1	63	2	3	1.29	16445.22666	17371.96778	2	88	190.3	24.3	95.4	2	50	1	1	192	10.16967417	2
1208	1	36	1	3	5	53832.41368	55259.23559	2	90.6	182.2	27.3	96.8	2	43	1	1	149	10.16977298	0
1209	2	35	4	3	5	22421.90747	22987.96649	2	85.6	171.4	29.14	94.1	2	61	2	2	183	10.17074442	0
1210	1	42	2	3	0.92	21177.61878	21063.17479	3	93.6	184.7	27.44	98.4	2	34	1	1	121	10.17084824	1
1211	1	41	2	3	5	23568.77443	23511.95195	NA	98.8	173.5	32.8	101.1	2	52	1	2	211	10.17121146	0
1212	1	58	1	3	5	107814.7571	108639.38	3	83.6	185.1	24.4	93	2	60	1	2	188	10.17137836	2
1213	1	32	1	1	0.51	19211.1342	20206.20575	1	58.5	172.3	19.7	77.8	2	59	2	2	173	10.17189021	2
1214	2	48	1	3	5	85149.53552	87550.31474	NA	50.8	166.4	18.35	72.5	2	111	1	1	220	10.17199529	0
1215	1	63	2	3	0.72	9294.477003	9434.304357	2	50.8	181.7	15.4	72.5	2	NA	1	1	NA	10.17199529	2
1216	2	46	4	3	NA	76903.45149	79071.73353	NA	80.2	171.5	27.27	91.1	2	59	1	2	159	10.17258185	0
1217	1	69	2	3	5	7736.56115	7645.782314	2	72.8	168.2	25.7	86.8	2	52	1	2	142	10.17311691	3
1218	2	63	4	3	5	9256.428024	9354.463883	1	66.4	166.6	23.9	82.9	2	74	1	2	223	10.17350238	0
1219	2	44	1	3	1.93	32939.06772	34225.21891	NA	45.6	154.2	19.2	68.7	2	98	2	1	189	10.17359198	0
1220	2	52	2	1	1.36	24004.61877	26085.62271	1	92.4	173.2	30.8	97.8	1	65	2	1	184	10.17426088	2
1221	1	57	2	3	5	20536.77257	20857.58682	NA	62.6	172.2	21.1	80.5	2	62	2	2	163	10.1743978	0
1222	1	47	4	3	1.03	31330.94302	31892.62301	NA	90.7	174.4	29.8	96.9	2	70	1	1	178	10.17466534	0
1223	2	48	1	3	4.3	68224.98703	70888.92545	1	67.5	168.3	23.8	83.6	2	86	1	2	235	10.17546796	0
1224	1	39	2	3	NA	18838.30383	18900.57998	NA	79.1	173.5	26.3	90.5	2	41	1	2	242	10.17560728	0
1225	1	49	1	3	NA	74566.77575	75648.54324	2	84.6	181	25.82	93.6	2	43	2	2	253	10.17631794	0
1226	1	38	4	2	0.68	58860.20715	61239.79362	1	86.6	184.4	25.47	94.7	2	51	2	1	293	10.17632651	2
1227	2	42	2	3	1.08	19866.02508	19772.34077	3	117.9	173.6	39.1	110.5	2	45	2	1	117	10.17666259	2
1228	1	50	1	3	1.2	28585.87549	28917.98301	NA	87.5	192.5	23.6	95.2	2	56	1	2	202	10.17730809	0
1229	1	65	2	3	4.21	9655.271429	9541.978936	NA	86.4	175.2	28.1	94.6	2	53	1	2	178	10.17733957	0
1230	1	54	1	3	5	101310.3888	105070.7479	1	84.4	181.2	25.71	93.5	2	41	1	2	173	10.17748305	0
1231	1	39	1	1	1.16	16905.96158	17944.77286	2	82.6	175.3	26.9	92.5	2	36	2	2	188	10.17774836	0
1232	2	60	4	3	4.13	12592.41305	13033.91074	NA	48.8	147.2	22.5	71.1	2	81	2	2	253	10.17793539	2
1233	2	39	1	3	5	55004.61323	57097.48401	1	63.8	172.4	21.47	81.3	2	71	1	2	158	10.17841622	2
1234	1	43	2	3	3.82	25617.12236	25834.6755	1	104	171	35.6	103.8	2	51	1	2	181	10.17842741	2
1235	2	42	4	3	4.19	18221.7526	18806.04479	1	47.7	157.1	19.3	70.3	2	63	2	2	199	10.17878956	0
1236	2	35	1	3	3.84	84843.35834	89155.27438	2	79.4	167.6	28.3	90.7	2	70	1	1	216	10.17881066	0
1237	1	44	4	3	2.51	16441.31214	17184.11412	2	68.1	172.4	22.9	84	1	42	1	1	191	10.17901443	0
1238	2	33	2	3	1.47	19990.77125	20283.43142	2	74.4	163.6	27.8	87.8	2	95	2	2	202	10.17906876	0
1239	1	49	1	2	3.22	102341.8313	105705.0596	7	74.4	178.3	23.4	87.8	2	41	2	1	191	10.17906876	2
1240	2	51	4	3	3.35	11424.57338	11459.22977	NA	48.1	154.1	20.3	70.6	2	73	2	2	231	10.17963398	2
1241	1	79	2	1	2.09	7721.874241	8607.004026	NA	63.3	182	19.1	81	2	36	1	1	180	10.18082949	2
1242	2	44	1	3	5	83441.64209	87352.54585	2	75.9	167.1	27.2	88.7	2	71	1	2	190	10.18128822	0
1243	1	30	2	3	1.75	20837.89387	20990.3472	5	85.6	174.8	28.02	94.2	2	51	2	1	158	10.18155286	1
1244	1	41	1	3	5	117676.1789	119449.246	3	95.3	187.4	27.1	99.4	2	53	1	1	232	10.1821604	0
1245	1	36	1	3	0.8	19384.89629	19940.08968	2	80.4	176.1	25.9	91.3	2	51	1	1	223	10.18222649	0
1246	1	38	1	3	5	64262.69688	70316.50515	4	78.3	174.1	25.8	90.1	2	32	2	1	248	10.18225361	0
1247	1	49	2	1	0.51	20887.04685	22929.9074	NA	78.3	180.9	23.9	90.1	2	71	2	2	216	10.18225361	2
1248	2	32	1	3	2.31	74020.3356	77701.10228	2	60.5	159.4	23.81	79.2	2	55	1	1	228	10.18233765	0
1249	1	47	1	3	5	80724.30538	83568.32082	2	91.5	192.6	24.67	97.4	2	45	1	2	194	10.18235912	0
1250	1	36	1	3	5	46336.96909	47565.12511	1	73	181.4	22.2	87	2	45	1	2	139	10.18257981	0
1251	1	41	4	3	3.63	15971.43685	16837.01991	2	81.8	177.6	25.9	92.1	2	31	2	1	241	10.18316963	0
1252	1	32	1	3	5	86204.99013	88673.94537	2	81.6	168.2	28.8	92	2	36	1	2	175	10.18457118	0
1253	1	40	3	1	1.1	23372.16912	24032.32904	4	70.8	163.8	26.39	85.7	2	50	2	1	167	10.1850741	2
1254	2	74	4	1	1.66	12079.85124	13964.70226	NA	75.5	152.4	32.51	88.5	2	64	2	1	238	10.18520548	2
1255	1	45	4	3	2.27	17243.99643	17836.16037	2	79.3	177.4	25.2	90.7	2	58	2	2	222	10.18522655	2
1256	1	53	1	3	5	99572.38102	101200.9476	2	92	189.1	25.73	97.7	2	36	1	1	209	10.18592913	1
1257	2	30	4	3	3.5	23923.60097	23904.60983	2	62.3	169.6	21.7	80.4	2	84	2	2	159	10.18619593	0
1258	1	40	1	1	1.47	22697.84624	22639.54015	4	62.3	171.9	21.1	80.4	2	58	2	1	188	10.18619593	2
1259	2	61	1	3	NA	51853.71561	51293.62204	2	68	162.3	25.81	84	2	69	2	1	273	10.18649625	0
1260	2	70	1	2	2.7	69047.31537	69784.70183	NA	93.5	153.3	39.8	98.5	2	58	2	2	179	10.18662749	3
1261	2	68	2	3	4.26	18356.27628	18202.38029	NA	60.9	157.9	24.43	79.5	2	73	1	2	156	10.18728561	0
1262	1	55	2	1	1.14	24699.7575	24566.27985	NA	77.7	173.6	25.78	89.8	2	53	2	1	195	10.18745791	2
1263	1	47	2	2	NA	28574.18113	28419.76607	5	103.2	177.2	32.87	103.5	2	38	2	1	294	10.1882713	2
1264	1	42	1	3	3.39	77908.93057	79039.18392	2	78.9	181.2	24.03	90.5	2	61	2	2	162	10.18849596	0
1265	1	68	1	3	5	140586.35	144513.9457	2	69.6	172.3	23.4	85	2	89	1	1	257	10.18859516	0
1266	1	41	1	3	2.26	102341.8313	104808.8761	6	76.8	185	22.4	89.3	2	48	1	2	261	10.18992175	0
1267	2	53	2	3	5	21317.05004	21050.37931	2	111.5	171.4	38	107.6	2	85	1	2	233	10.19001534	0
1268	1	43	4	3	5	23799.35191	24874.58275	1	68.6	178.9	21.4	84.4	2	50	1	2	195	10.19014559	0
1269	1	51	4	3	NA	12839.62192	13442.33475	NA	65.7	165.9	23.87	82.6	2	50	1	1	245	10.19054386	0
1270	2	53	2	1	2.7	24905.6702	24973.13854	1	69.9	156.1	28.7	85.2	2	80	2	2	230	10.19062937	0
1271	1	44	2	3	5	27163.76606	27098.27634	2	77.3	176.8	24.7	89.6	2	50	2	2	138	10.19103429	0
1272	2	39	4	3	1.74	18720.93048	18712.39648	1	74.9	157.8	30.08	88.2	2	53	2	2	135	10.19125518	0
1273	2	80	1	3	2.4	42707.21094	47858.11163	1	68.9	162.2	26.2	84.6	2	71	1	1	239	10.19203138	2
1274	1	55	1	3	5	107904.1248	108681.232	2	109.8	179	34.3	106.8	2	52	2	2	172	10.19225035	0
1275	1	39	1	2	0.98	109181.5663	114466.2706	3	93.2	183.9	27.6	98.4	2	44	2	1	186	10.19265072	0
1276	1	32	1	3	3.27	69244.43797	73392.06555	NA	91.5	186.6	26.3	97.5	2	29	2	2	172	10.19281328	0
1277	1	33	4	3	4.25	14743.6829	15072.29533	3	88.7	176.4	28.5	96	2	38	2	1	243	10.19317366	0
1278	1	36	2	2	2.72	33620.45045	33904.28546	NA	124.4	182	37.56	113.7	2	35	2	2	164	10.19413251	1
1279	1	37	2	2	0.97	19923.53094	23644.21685	3	73	170	25.3	87.1	2	113	2	1	201	10.19428392	2
1280	2	51	1	3	4.9	76567.99481	78258.55012	1	62.2	168.5	21.9	80.4	2	89	2	2	240	10.1943809	0
1281	2	49	2	3	NA	22125.17808	23298.1337	NA	63.9	166.6	23.02	81.5	2	70	2	2	200	10.19546832	2
1282	1	32	2	1	0.21	27502.42084	27703.63291	NA	45.8	165.4	16.74	69	2	NA	2	1	NA	10.19568365	0
1283	2	33	2	3	3.18	32266.2204	32344.93707	1	68.2	163.2	25.6	84.2	2	90	1	1	202	10.19576705	0
1284	1	34	1	3	5	73672.92098	75625.61324	2	88.1	174.9	28.8	95.7	2	34	2	1	194	10.19586282	0
1285	2	30	1	3	1.19	19486.67093	20613.90131	6	72.8	170.1	25.2	87	2	73	2	2	169	10.19655727	0
1286	1	44	4	3	2.1	23250.62365	24301.06349	1	71.3	172.6	23.9	86.1	2	49	1	2	248	10.19667052	2
1287	1	57	1	3	5	20603.68837	21368.4398	2	83.9	184.7	24.59	93.4	2	65	1	1	178	10.19684683	2
1288	1	38	1	3	2.1	15425.27486	16733.46252	1	77.2	182.1	23.3	89.6	2	62	1	1	199	10.19763256	1
1289	1	40	1	3	5	90642.38874	91215.19371	1	66.4	172.6	22.3	83.1	2	43	2	2	217	10.19804641	2
1290	1	55	1	3	4.04	90312.91465	91003.6744	NA	83.7	177.4	26.6	93.3	2	54	1	2	231	10.19809175	0
1291	2	46	1	2	5	85149.53552	86576.38305	2	60.3	174.6	19.78	79.2	2	62	1	1	178	10.1992098	0
1292	1	39	4	3	5	29318.11548	31116.44905	1	76.3	178	24.1	89.1	2	51	2	2	208	10.20035849	0
1293	2	54	1	2	0.97	18511.18017	19056.70855	NA	89.5	163.8	33.4	96.5	2	39	1	2	230	10.20036696	0
1294	1	35	4	3	5	14743.6829	15648.04048	2	71.9	172.2	24.2	86.5	2	NA	1	2	NA	10.2012094	0
1295	1	55	2	3	5	24008.31905	25115.57744	1	126.4	186.4	36.38	114.7	1	71	2	2	216	10.20210716	3
1296	2	33	1	3	1.35	18159.84971	18850.81392	NA	59.5	154.1	25.06	78.7	2	NA	1	2	NA	10.20272661	0
1297	2	48	2	3	4.9	19100.40225	19426.95573	2	74.9	163.4	28.1	88.3	1	47	1	2	157	10.2028099	0
1298	1	52	1	3	3.28	90960.16572	92447.87429	NA	103.5	186.2	29.85	103.8	2	35	1	2	198	10.20298337	2
1299	1	45	4	1	2.05	18178.36506	18317.23991	NA	82.9	175.7	26.9	92.9	2	56	1	1	186	10.20324814	2
1300	2	42	1	3	3.77	118432.3004	124617.6566	2	52.6	158.4	21	74	2	53	1	2	173	10.20325751	0
1301	2	37	1	2	3.18	85368.28719	87521.77444	1	53.3	160.1	20.8	74.5	2	65	2	1	255	10.20452205	0
1302	2	35	1	1	2.6	71034.15399	75000.65969	2	68.4	174.1	22.6	84.4	2	63	1	2	190	10.20503258	0
1303	1	39	4	3	5	20698.94638	20973.48545	NA	61.3	172.3	20.6	79.9	2	54	1	1	225	10.20508302	3
1304	1	30	3	3	3.88	38901.15549	41403.5557	6	108.5	181.3	33.01	106.3	2	23	2	1	183	10.20512657	1
1305	1	41	2	3	3.6	23824.06532	24171.12462	4	99.7	181.2	30.4	101.9	2	76	2	2	198	10.20531948	2
1306	1	48	1	2	5	84273.38217	87242.4359	6	63.3	173.1	21.13	81.2	2	70	1	2	173	10.20596734	2
1307	1	40	1	3	5	105141.8124	109679.3547	1	79.5	166.9	28.5	91	2	68	2	2	186	10.2060532	0
1308	1	56	1	3	5	99572.38102	100716.4128	6	73.5	178.6	23.04	87.5	3	58	1	1	201	10.20620726	0
1309	1	40	2	1	0.18	27341.96065	27746.42888	3	96	172.2	32.4	100	2	42	2	1	231	10.20620726	0
1310	1	32	4	3	5	15137.05374	17738.77949	2	74	176	23.9	87.8	2	50	2	1	184	10.20654268	0
1311	1	43	4	3	NA	21915.77981	23103.52065	NA	68.7	180.3	21.1	84.6	2	31	1	2	172	10.20685616	0
1312	1	36	2	3	0.51	36757.9879	40012.02479	2	110.1	175.5	35.7	107.1	2	42	1	2	190	10.20694586	0
1313	1	35	4	3	5	15556.61475	16134.61524	1	70	165.7	25.5	85.4	2	39	1	2	218	10.20725232	0
1314	1	39	1	3	0.97	13806.86016	14275.29879	2	102.6	179.6	31.8	103.4	2	36	1	2	187	10.20814566	0
1315	1	65	2	2	NA	10562.79663	11071.37104	NA	71.8	174.5	23.58	86.5	2	54	2	2	185	10.20831083	2
1316	1	38	1	3	1.71	17962.74484	18656.50519	6	86.6	174.4	28.47	95	2	45	2	1	260	10.20856408	2
1317	1	53	2	3	5	14699.32013	15747.67742	NA	88.8	177.5	28.2	96.2	2	NA	1	2	NA	10.20865646	1
1318	1	41	4	2	4.7	28361.11353	28406.77171	NA	82.1	171.1	28	92.5	2	54	2	2	178	10.20869325	2
1319	1	50	1	3	5	105137.3524	106030.8487	NA	88.4	176.4	28.4	96	2	57	1	1	153	10.21045512	0
1320	2	50	1	3	5	105175.8946	106549.3097	2	89.5	163.5	33.48	96.6	2	69	1	2	194	10.21093728	2
1321	2	41	1	3	4.07	139800.4096	140918.857	1	58.2	160.8	22.5	77.9	2	70	1	1	189	10.21118079	0
1322	1	43	4	2	1.3	11558.14696	12085.61582	NA	74.1	175	24.2	87.9	2	39	2	2	240	10.21127027	2
1323	1	40	4	3	5	15851.56342	15794.29854	2	64.8	174.4	21.3	82.2	2	50	1	2	185	10.2113771	0
1324	1	31	1	2	5	87214.68827	89450.86017	4	83.3	171	28.5	93.2	2	48	2	1	209	10.21159099	0
1325	1	53	2	2	2.45	22059.174	22619.27579	4	110.2	187.1	31.5	107.2	2	41	2	1	231	10.21183968	0
1326	2	67	1	3	5	69524.56339	68773.59963	1	51.8	164.9	19.05	73.5	2	71	2	2	215	10.21227401	2
1327	1	40	4	3	5	19158.86068	19089.64796	NA	62.6	173.7	20.7	80.8	2	41	1	2	238	10.21231481	2
1328	1	31	1	3	1.67	87811.47808	90326.44396	NA	95.5	178.2	30.1	99.8	2	42	2	2	127	10.21242442	0
1329	1	36	1	3	4.03	88557.93685	90136.96445	1	104.9	186.8	30.06	104.6	2	29	1	2	164	10.21277915	0
1330	1	31	4	3	4.45	32770.63029	33645.25829	3	85.8	174.1	28.3	94.6	2	42	1	2	197	10.21286268	2
1331	2	61	3	1	1.93	9570.416297	10355.22607	NA	67.8	150.2	30.1	84.1	2	85	2	2	202	10.21365417	0
1332	2	47	2	2	2.7	20084.75505	20500.64826	NA	67.3	167.4	24	83.8	2	NA	1	2	NA	10.21495568	0
1333	2	52	2	3	5	15497.84435	15358.16377	1	58.3	157.9	23.4	78	2	98	1	2	255	10.2155164	0
1334	2	41	1	3	5	61309.22544	62336.5818	2	57.7	160.9	22.29	77.6	2	68	1	2	140	10.2158337	0
1335	1	31	2	2	2.72	32821.10024	33061.2246	2	63.8	165.6	23.26	81.6	2	55	2	1	210	10.21597495	2
1336	2	49	1	3	1.36	37307.74085	37344.37539	NA	66	163.1	24.8	83	2	NA	2	1	NA	10.21659375	0
1337	1	43	1	2	5	68486.8898	69480.45415	3	89.4	173.4	29.73	96.6	2	40	9	2	220	10.2166465	0
1338	1	39	3	3	5	42095.48327	44803.36546	8	115.9	188.4	32.65	110	2	39	1	2	178	10.21764871	0
1339	1	64	2	2	3.22	8047.572832	8069.095436	1	69.2	169.7	24	85	1	55	1	1	155	10.21799953	3
1340	1	33	1	3	4.92	106105.6299	111686.4376	6	97.7	187.5	27.8	101	2	38	1	2	207	10.21819278	0
1341	2	43	1	1	0.18	27455.79824	28229.91062	NA	53.3	162	20.31	74.6	2	57	2	1	142	10.21821939	3
1342	2	62	1	3	5	51853.71561	51293.62204	1	67.9	165.7	24.73	84.2	2	85	1	2	223	10.21826601	2
1343	1	43	4	3	4.19	16862.88425	17618.31678	NA	94.6	176	30.5	99.4	2	46	1	2	197	10.21976281	0
1344	1	36	1	3	3.88	61789.33638	62891.06786	2	109.4	179.1	34.11	106.9	2	42	2	1	220	10.22042708	2
1345	1	44	1	3	4.47	79677.82356	83116.4317	1	91	175	29.7	97.5	2	36	2	2	218	10.22077716	0
1346	2	44	4	1	1.37	18092.07091	18646.91074	3	55	152.3	23.71	75.8	2	40	2	2	198	10.22086991	0
1347	1	50	2	3	1.89	15599.95311	16099.73574	3	96.1	181.5	29.2	100.2	1	34	2	1	166	10.22129747	0
1348	1	35	4	3	4.59	13147.59498	13793.62287	NA	81	172	27.4	92	2	56	1	2	194	10.22222222	1
1349	1	39	4	1	0.81	31674.69291	34832.56113	2	61.7	169.6	21.5	80.3	2	38	1	1	159	10.22287295	0
1350	1	35	1	3	3	76854.62019	78224.97242	1	102.7	181.5	31.18	103.6	2	29	1	2	166	10.22290991	0
1351	2	36	1	3	3	70234.24301	72906.58605	2	111.6	176.8	35.7	108	2	45	1	2	146	10.22331302	0
1352	2	38	2	3	5	26115.40446	27271.14395	NA	79.4	161.8	30.33	91.1	2	80	2	2	172	10.22370067	0
1353	2	31	2	3	2.72	36094.73152	36963.3478	2	63.7	158.3	25.42	81.6	2	51	2	2	191	10.22399063	0
1354	1	76	2	2	0.73	21243.54764	21723.86959	NA	59.4	170.7	20.4	78.8	2	79	2	2	151	10.22428613	2
1355	1	53	4	2	2.01	10579.09735	10866.8338	NA	65.9	174.9	21.5	83	2	49	2	2	200	10.2243424	3
1356	2	55	4	3	4.13	18815.64407	19147.17153	NA	52.1	160.6	20.2	73.8	2	97	1	2	261	10.2243922	2
1357	1	50	1	3	2.77	97552.0644	101172.9249	1	83.8	186.2	24.17	93.6	2	59	1	2	182	10.22477687	2
1358	2	52	1	2	5	141195.4329	144127.3754	3	62.6	168.2	22.1	80.9	2	99	2	2	217	10.22495381	0
1359	1	63	1	3	5	102207.8035	103976.6502	1	117	193.1	31.4	110.6	2	37	1	2	155	10.22497362	0
1360	2	50	2	3	5	21605.24209	21013.95796	2	65.1	169.6	22.6	82.5	2	83	1	2	198	10.22500324	0
1361	2	45	2	3	2.97	31042.72757	30654.39115	1	81.3	170.2	28.1	92.2	2	58	1	2	157	10.22552579	2
1362	1	51	2	1	0.6	27712.26624	28506.65602	1	67.8	173.5	22.5	84.2	2	76	2	1	154	10.22579883	0
1363	2	55	1	3	5	183805.817	191979.6401	1	56.7	168.3	20	77	2	56	1	2	207	10.22584477	0
1364	1	43	1	3	5	100867.797	104079.3925	4	87.4	185.9	25.3	95.6	2	35	1	1	250	10.22591494	0
1365	2	41	1	3	5	63047.40561	65509.17824	1	54.8	166.4	19.8	75.7	2	70	1	2	211	10.22599557	0
1366	2	34	1	3	3.14	73013.8495	74855.6856	NA	61.2	165.2	22.4	80	2	85	1	2	202	10.22619985	0
1367	2	53	1	2	3.82	99448.70456	99626.5939	2	115.7	178.8	36.19	110	2	60	1	1	205	10.22647605	2
1368	1	36	2	3	2.61	22833.31514	24810.62839	2	96	176.8	30.7	100.2	2	52	1	2	146	10.22661968	3
1369	1	43	1	3	4.37	80724.30538	81503.29963	5	93.9	181.9	28.38	99.1	2	54	1	2	169	10.2268258	0
1370	2	44	1	3	0.66	19683.52316	20013.3592	3	54.5	158.4	21.72	75.5	2	47	1	1	263	10.22701047	2
1371	1	45	2	2	NA	30489.72919	30783.11325	1	84.3	177.9	26.6	93.9	2	64	2	2	130	10.22708357	1
1372	1	40	2	1	0.46	20953.00978	22383.0745	NA	64.6	168.5	22.8	82.2	1	49	2	2	353	10.22717197	2
1373	2	31	2	3	0.48	18250.83544	17926.77118	NA	69.4	163.1	26.1	85.2	2	103	2	1	187	10.22727325	2
1374	2	44	1	3	5	83421.85742	85773.925	1	63.5	165.8	23.1	81.5	2	60	1	2	212	10.22752962	0
1375	2	41	4	3	5	26395.5206	26721.7506	3	85.9	162.6	32.5	94.8	2	58	1	1	177	10.22849543	0
1376	2	62	3	3	1.7	9203.46153	9587.572248	NA	58.6	151	25.7	78.3	2	62	1	2	214	10.22852366	2
1377	2	35	2	1	NA	35477.2168	35207.44757	4	49	153.9	20.69	71.6	2	57	2	1	151	10.22857143	0
1378	1	80	2	3	2.04	8123.671194	9083.491845	NA	62.7	174.1	20.69	81	2	NA	2	2	NA	10.22942561	2
1379	1	58	2	2	2.12	19581.57385	19613.09796	6	87.7	186.4	25.2	95.8	2	48	1	1	187	10.2297663	3
1380	2	31	1	3	5	71292.26355	73090.67119	2	77.4	170.2	26.7	90	2	52	1	2	133	10.22991509	0
1381	2	37	3	1	NA	35353.00527	34399.10692	NA	51.9	160.3	20.2	73.7	2	103	2	2	244	10.23019257	0
1382	1	44	2	1	5	40152.92817	44080.09094	NA	79.8	174	26.4	91.4	2	53	2	1	195	10.2316282	2
1383	1	35	3	2	2.04	31906.03659	33958.46078	NA	73.3	177.8	23.19	87.6	2	41	1	2	154	10.2318018	2
1384	1	42	3	1	1.35	23224.44049	23310.60122	12	85.3	169.1	29.83	94.5	2	38	2	1	171	10.2319237	2
1385	2	51	1	1	2.31	175997.8043	174522.064	1	68.2	165.3	25	84.5	2	47	2	1	202	10.23209401	2
1386	2	72	1	3	NA	72114.23259	74326.62616	2	41.1	157.5	16.6	65.6	2	111	1	1	209	10.23252769	0
1387	1	32	1	3	5	76854.62019	79822.91312	4	70.8	168.6	24.91	86.1	2	35	1	1	176	10.23261237	0
1388	1	43	1	2	4.65	95086.51545	96465.97031	2	82.6	180	25.49	93	2	58	1	2	229	10.23276322	0
1389	1	30	4	3	5	19009.30117	20310.7807	NA	77.7	172.1	26.2	90.2	2	41	2	2	222	10.23283634	0
1390	1	54	4	1	0.87	21405.34507	23253.59119	NA	79.6	180.3	24.5	91.3	2	43	2	1	221	10.23326554	3
1391	1	60	2	3	0.22	10935.52183	11862.04492	NA	101.3	185	29.6	103	2	NA	2	1	NA	10.23369577	2
1392	1	33	1	3	3.55	88557.93685	90136.96445	6	91.7	174.4	30.15	98	2	65	1	1	198	10.23390563	0
1393	2	47	1	3	2.92	154825.4666	157902.1063	NA	94.7	175.3	30.8	99.6	2	63	2	1	204	10.23491756	1
1394	2	59	1	3	3.51	196995.3511	202246.928	2	64.5	173.2	21.5	82.2	2	148	1	1	264	10.23509694	0
1395	2	45	2	2	1.22	23759.65375	25262.18052	NA	78.7	167.2	28.2	90.8	2	63	1	2	257	10.23525065	2
1396	1	47	2	3	3.07	29448.64045	29377.64207	2	87.6	179.4	27.2	95.8	2	56	1	2	178	10.23560354	3
1397	1	34	3	3	0.63	28278.51963	30097.59601	1	75.6	171.1	25.82	89	2	49	2	1	140	10.23597246	2
1398	2	34	1	3	0.74	61631.25512	63976.26304	1	53.4	157.3	21.58	74.8	2	54	1	1	186	10.23601631	0
1399	1	46	3	3	3.88	20020.61264	20708.12641	1	82.9	180.7	25.39	93.2	2	48	1	2	201	10.23619727	0
1400	1	44	3	1	0.78	31740.38521	31855.80776	NA	77.3	166.5	27.9	90	1	45	2	1	174	10.23652997	3
1401	1	47	1	3	5	50832.77301	53796.99405	2	83.6	174.17	27.6	93.6	2	64	1	2	239	10.23700016	0
1402	2	45	1	3	2.51	81583.63233	81992.86804	NA	111.5	162.3	42.3	108.1	2	43	1	2	188	10.23736671	0
1403	2	36	4	1	0.59	38218.66888	37878.48789	NA	65.1	164.6	24	82.6	2	71	2	2	184	10.23739718	2
1404	2	63	1	3	3.97	129999.0355	129559.2554	1	57.9	168.8	20.3	77.9	2	80	1	1	227	10.23760044	0
1405	1	48	1	1	4.92	62355.97867	63260.59966	2	89.2	186.5	25.65	96.7	2	57	2	2	213	10.23868182	1
1406	1	49	2	3	1.55	28574.18113	28419.76607	NA	108.6	184.7	31.83	106.7	2	47	2	2	173	10.23881054	3
1407	1	42	3	3	4.03	35551.99285	35164.64349	1	61.5	168.4	21.7	80.3	2	57	1	2	165	10.23948201	0
1408	1	72	2	3	5	8517.336599	8684.171961	2	83.9	172.3	28.3	93.8	2	51	1	1	150	10.24051641	2
1409	2	61	4	3	2.15	17243.54669	17909.08603	NA	49.7	153.5	21.1	72.2	2	76	2	2	218	10.24139232	0
1410	2	60	1	3	NA	97050.0184	96721.70313	1	104.7	173	35	104.8	2	41	2	2	216	10.24207477	0
1411	1	80	1	3	1.27	11998.4012	12381.11532	1	79.1	174.3	26.04	91.1	2	75	1	1	182	10.24306987	2
1412	1	30	1	3	1.12	16942.07356	18043.17885	2	85.1	184.5	25	94.5	2	45	1	1	163	10.24394006	0
1413	2	63	1	3	3.75	58203.45347	59586.59461	1	51.2	161.9	19.5	73.3	2	108	1	2	237	10.24398642	0
1414	1	38	2	2	5	15051.02491	15121.52525	NA	84.2	171.6	28.6	94	2	40	2	2	173	10.24405279	2
1415	1	43	1	3	5	77584.68753	78710.23697	1	93.2	175.9	30.12	98.9	2	39	2	2	227	10.24444265	1
1416	1	34	4	3	0.39	27475.47621	29242.89511	NA	83.3	171.5	28.32	93.5	2	44	1	1	187	10.24446092	0
1417	2	80	1	3	1.59	25389.10179	26983.51002	NA	61.9	161.7	23.67	80.6	2	98	2	2	272	10.24447524	3
1418	1	33	2	3	1.2	27502.42084	27801.82985	2	82.4	171.3	28.08	93	2	60	1	1	175	10.24517409	0
1419	2	36	1	3	4.63	56938.90731	57514.4288	NA	62.5	173.4	20.8	81	2	55	2	2	161	10.24577962	0
1420	1	32	1	3	0.92	17308.31187	17976.7966	1	58.7	168.9	20.58	78.5	2	52	1	1	145	10.24591164	0
1421	1	45	4	1	1.08	52941.64866	52164.81158	4	72.1	167.7	25.6	87	2	51	1	1	189	10.24593556	2
1422	1	33	2	3	NA	19008.0832	19399.30301	1	94.3	165.2	34.6	99.5	2	40	2	2	168	10.24630394	0
1423	1	38	1	3	5	75733.14195	77019.12526	2	78.7	174.3	25.9	90.9	2	98	1	2	240	10.24652295	0
1424	1	44	4	3	NA	26915.62953	28299.12177	NA	82.2	179.6	25.5	92.9	2	49	2	2	207	10.24660053	0
1425	1	41	1	3	5	104276.6063	113929.2427	3	98.7	195.5	25.8	101.8	2	45	2	1	261	10.24682223	0
1426	1	40	3	2	1.45	20137.00079	20828.51137	7	116.5	179.1	36.32	110.6	2	28	2	2	176	10.24689213	1
1427	2	38	1	3	1.03	30505.56355	32886.60091	NA	75.1	156.9	30.5	88.8	2	78	2	2	229	10.24691178	2
1428	1	47	4	3	5	15341.87199	16429.08087	1	70.6	169	24.7	86.1	2	41	2	1	232	10.24709591	0
1429	1	37	1	3	4.93	113559.3631	118892.6401	1	107.4	185.7	31.1	106.2	2	47	1	2	261	10.24760498	0
1430	1	35	1	3	3.61	85973.08686	88251.7936	4	102.6	182.1	30.9	103.8	2	37	2	1	293	10.24763559	0
1431	2	35	1	3	0.07	61568.66866	63911.29522	NA	70.1	162	26.71	85.8	2	56	2	2	162	10.24774426	0
1432	2	30	1	3	2.73	69839.3343	70936.73968	NA	61.4	166.8	22.1	80.3	2	55	1	2	116	10.24781696	0
1433	2	72	2	2	0.78	13922.95387	15104.34931	NA	72.4	164.8	26.7	87.2	2	NA	2	2	NA	10.24819078	0
1434	2	60	1	1	0.38	28256.33819	27847.66037	NA	61.7	153.1	26.32	80.5	2	47	2	2	203	10.24833465	2
1435	1	39	2	3	NA	31308.13869	33911.0517	3	85	172.8	28.5	94.5	2	64	1	2	195	10.24996413	2
1436	1	41	2	3	5	24618.95192	24485.91094	3	100	175.8	32.36	102.5	2	60	1	2	233	10.25	0
1437	1	43	2	2	1.19	16812.064	16584.15557	3	51	166.6	18.37	73.2	2	37	2	1	150	10.25005022	2
1438	1	35	4	3	5	31310.72487	33730.85008	3	78.3	174.8	25.63	90.7	2	72	1	1	292	10.25005996	0
1439	2	33	3	1	0.66	32982.47938	35082.14456	NA	55.7	150.4	24.6	76.5	2	48	2	2	202	10.25023536	0
1440	2	40	1	2	1.17	27934.37205	28826.46136	NA	50.3	166.5	18.1	72.7	2	80	1	2	190	10.25062671	2
1441	1	35	1	3	5	94644.05092	104631.7812	NA	91.4	180.2	28.1	98	2	47	2	2	184	10.25068712	0
1442	1	42	1	1	1.2	15802.73794	16031.99404	10	96.5	181	29.46	100.7	2	53	2	1	231	10.25099009	2
1443	1	36	3	1	2.88	45660.21055	48177.32495	2	60.6	164.2	22.5	79.8	2	37	2	2	166	10.25100816	0
1444	1	45	1	1	0.54	87935.57112	88104.45095	NA	55.4	173	18.51	76.3	2	48	1	2	205	10.25108077	0
1445	2	31	2	2	1.02	29905.343	30625.01223	2	61.2	167.9	21.71	80.2	2	46	1	1	175	10.25176535	1
1446	1	59	4	3	5	99572.38102	103447.7557	1	64.6	171.2	22.04	82.4	2	51	2	1	188	10.2520556	2
1447	1	38	1	3	5	76817.01793	84053.49447	3	80.7	171.7	27.4	92.1	2	37	1	1	249	10.25233675	0
1448	2	31	1	3	0.96	39326.82405	43435.94531	NA	64.9	174.5	21.3	82.6	2	40	1	2	174	10.25315916	0
1449	2	43	2	3	0.76	29670.40517	29530.48532	NA	89.5	165.5	32.7	97	2	50	2	2	201	10.2532186	2
1450	2	33	2	3	1.13	35477.2168	36330.97264	NA	76.7	154.3	32.22	89.8	2	79	1	2	234	10.25365391	0
1451	2	36	4	3	2.16	15542.93857	15828.16191	1	56.1	166.9	20.1	76.8	2	70	2	2	184	10.2536807	0
1452	1	45	1	3	3.13	87954.4653	90754.90489	NA	80.5	172.6	27	92	2	47	1	1	170	10.25391911	2
1453	1	80	1	3	1.16	11740.6006	12693.22331	1	69.2	177.7	21.9	85.3	2	NA	1	2	NA	10.25406306	2
1454	2	33	3	3	5	36002.13894	36147.94356	1	55.8	160.6	21.6	76.6	2	64	1	2	176	10.25443343	0
1455	1	32	1	3	2.51	18464.03959	21965.96872	3	86	176.2	27.7	95.1	2	21	2	2	212	10.25489673	3
1456	1	50	1	2	3.51	72987.54624	75696.64035	2	99.9	179.8	30.9	102.5	2	54	1	2	232	10.25512885	2
1457	2	30	1	3	2.22	62983.86623	66115.82874	3	72.8	167.5	25.95	87.5	2	94	2	1	210	10.25515818	0
1458	1	33	4	2	5	26737.87662	28457.84784	NA	73.3	169.3	25.57	87.8	2	35	2	2	153	10.25516208	2
1459	1	47	1	3	5	98711.14858	101175.9329	2	90.2	192.4	24.4	97.4	2	39	1	2	172	10.25547282	0
1460	1	63	2	1	0.36	12347.05964	12941.54223	4	65.5	175.7	21.22	83	2	57	2	2	212	10.25551425	3
1461	2	45	2	3	1.99	28257.25911	28208.74972	1	79.6	170.9	27.3	91.5	2	41	1	2	182	10.25568233	0
1462	1	79	2	2	1.77	6577.387231	6827.022217	NA	57.4	171.7	19.5	77.7	2	71	1	1	160	10.25569443	2
1463	1	45	4	2	2.3	16898.99635	17358.62511	3	61	162	23.2	80.1	2	69	1	1	202	10.25575408	0
1464	1	39	1	3	5	76354.685	79303.66935	3	119.9	191.5	32.7	112.3	2	48	1	1	155	10.25581468	0
1465	1	45	1	3	1.91	17174.33073	18175.8207	3	66.6	176.9	21.3	83.7	2	71	2	1	178	10.25624398	2
1466	1	49	4	3	1.81	93459.75939	96920.65877	1	66.6	172.9	22.28	83.7	2	44	2	2	239	10.25624398	0
1467	1	41	1	3	4.63	73349.47343	74413.58107	4	105.8	195.5	27.68	105.5	2	65	2	2	190	10.25674659	1
1468	1	32	1	2	4.67	106819.6546	109650.8972	3	83.1	174.1	27.4	93.5	2	63	1	1	186	10.25678139	0
1469	2	39	1	3	2.27	59017.81558	60172.70053	5	102.8	173.3	34.23	104	2	48	1	2	172	10.25738796	0
1470	1	58	1	3	5	99572.38102	103268.23	2	82.9	183.9	24.51	93.4	2	54	1	2	200	10.25816336	0
1471	2	51	1	3	5	93564.70986	94786.50304	1	55.9	168.2	19.76	76.7	2	85	1	2	197	10.25863221	0
1472	2	56	2	3	0.33	17152.71425	16747.25613	2	80.6	164.1	29.9	92.1	2	91	2	1	241	10.25869479	0
1473	1	53	1	2	5	98237.73327	101884.0439	1	81.3	176.7	26.04	92.5	2	49	1	1	248	10.25879756	2
1474	2	30	2	1	3.84	29574.14013	30285.83899	2	55.6	156	22.85	76.5	2	43	2	2	153	10.25944906	1
1475	2	75	1	3	2.05	43193.11565	43738.82976	NA	84.3	175.8	27.3	94.2	2	57	2	2	199	10.25975796	0
1476	1	64	2	3	4.04	15126.05212	15353.61047	2	83.4	174.2	27.5	93.7	2	55	2	2	202	10.26021746	3
1477	1	53	1	3	5	101310.3888	101689.8777	1	69.6	179.7	21.55	85.6	1	68	2	2	146	10.26051465	0
1478	1	78	1	3	5	42345.17657	42248.55886	1	61.4	174.4	20.19	80.4	2	59	1	2	221	10.26057887	0
1479	2	31	4	3	3.3	25259.46207	25897.15743	1	79	172	26.7	91.2	2	64	1	2	162	10.26080166	0
1480	1	32	2	3	1.72	32821.10024	33061.2246	3	84.1	180.9	25.7	94.1	2	44	2	2	213	10.26104579	3
1481	2	43	2	3	3.04	19075.86161	19022.25736	NA	77.1	166	28	90.1	2	98	2	2	171	10.26118699	2
1482	2	40	1	3	5	102643.2448	103158.1186	1	56.6	168.9	19.8	77.2	2	85	1	1	154	10.2614583	0
1483	1	36	4	3	5	17091.95962	18613.19385	2	102.7	180.5	31.5	104	2	40	2	2	188	10.26238061	2
1484	1	67	2	3	2.84	17250.32624	18730.26364	3	66.2	174.4	21.8	83.5	2	75	1	1	175	10.26260186	2
1485	2	52	2	3	4.48	19735.32836	19287.64004	NA	87.5	165.9	31.8	96	2	55	2	2	167	10.26283169	0
1486	2	55	2	3	5	18441.73108	18102.80788	NA	54.4	158.9	21.5	75.7	2	79	1	1	207	10.26352229	2
1487	1	30	1	3	3.88	71099.154	73811.71844	NA	97.8	173.7	32.4	101.5	2	28	1	2	237	10.26352666	0
1488	1	39	4	3	5	17605.61998	18470.69999	NA	62.9	181.3	19.1	81.4	2	48	2	2	165	10.26358497	0
1489	1	63	2	1	1.12	7514.993062	7713.03043	4	89.5	186.1	25.8	97.1	2	44	2	2	213	10.26378893	2
1490	2	47	4	3	2.49	20951.63053	21594.16609	1	69.7	158.2	27.85	85.7	2	71	2	1	209	10.26512951	2
1491	2	38	1	3	1.31	62144.08135	64508.60179	1	68.4	174.2	22.54	84.9	2	47	1	2	188	10.26548894	0
1492	2	56	1	1	0.57	29777.3253	29830.58963	2	68.4	178.1	21.56	84.9	2	59	2	2	180	10.26548894	2
1493	1	38	3	3	5	23044.64471	24825.85309	8	99.1	178.2	31.21	102.2	2	36	1	1	206	10.26630278	2
1494	1	37	2	3	2.91	23226.38346	23603.16672	2	91.3	177.4	29.01	98.1	2	49	1	2	223	10.26676493	0
1495	2	30	2	3	NA	22371.44876	22909.81554	1	48.5	160.5	18.83	71.5	2	52	2	2	158	10.26680167	0
1496	1	43	2	2	2.37	16847.15902	16756.11686	2	48.5	159.3	19.11	71.5	2	125	2	1	250	10.26680167	3
1497	2	33	1	3	1.54	23303.90469	24488.25763	3	73.3	169.2	25.6	87.9	2	66	1	2	137	10.26684222	0
1498	2	63	2	3	5	11355.3308	11862.33417	1	81.7	170.6	28.1	92.8	2	NA	2	2	NA	10.26684364	2
1499	1	31	4	3	3.17	53303.69038	53390.33227	NA	84.9	176.1	27.4	94.6	2	40	2	1	138	10.26685176	0
1500	2	70	1	2	2.42	70841.44322	70782.89363	1	98.7	153.2	42.1	102	3	59	2	1	185	10.26695351	2
1501	1	76	1	3	2.42	61293.31271	62197.62087	2	82.4	184.3	24.3	93.2	2	44	2	1	180	10.26720673	2
1502	1	51	4	3	5	18770.56258	18725.30822	1	71.8	184.3	21.1	87	2	58	2	2	199	10.26731841	0
1503	1	60	3	1	NA	12197.7042	12835.20014	12	71.8	169.1	25.1	87	1	54	2	1	143	10.26731841	0
1504	2	44	1	3	4.41	154825.4666	155723.6805	1	59.5	168.8	20.9	79.2	2	67	1	1	209	10.26754698	0
1505	1	41	4	3	5	71450.23466	74096.10145	NA	91.1	183.3	27.11	98	2	42	2	2	232	10.26755144	2
1506	1	46	1	3	5	100857.0431	103375.4097	1	89.8	186	26	97.3	2	63	2	2	184	10.26773548	0
1507	2	49	4	3	5	23342.39163	23465.82485	2	60.1	165.3	22	79.6	2	65	1	2	162	10.26776291	0
1508	2	56	1	3	5	103473.6528	103658.7418	2	63	167.8	22.37	81.5	2	133	1	2	213	10.26803485	0
1509	2	45	2	3	3.02	16354.68894	16518.05406	2	84.7	170	29.3	94.5	1	46	2	2	119	10.26810033	0
1510	2	32	4	1	0.67	34401.26852	35501.84809	NA	60.7	153.6	25.7	80	2	45	2	2	171	10.26823126	0
1511	2	50	4	3	1.07	16282.07242	16129.35733	NA	67.4	163.9	25.1	84.3	2	60	2	2	163	10.2682782	0
1512	2	32	3	2	0.38	23015.09341	24375.85653	NA	83.8	163.2	31.5	94	2	54	2	1	170	10.2684725	0
1513	1	42	2	2	1.79	21600.80543	23858.64189	1	100.4	179.4	31.2	102.9	2	49	2	2	220	10.26948153	0
1514	1	60	2	3	5	12460.11565	13060.04163	1	95.2	171.8	32.25	100.2	2	26	2	1	111	10.26949877	0
1515	1	45	2	2	0	28280.4023	29082.04344	1	100	176.3	32.2	102.7	2	43	1	2	176	10.27	2
1516	1	64	2	1	1.94	10580.95702	10650.83137	6	106.3	182	32.09	105.9	2	71	1	2	176	10.27139256	3
1517	2	34	1	3	3.93	74501.76667	80316.82035	1	70.1	169.1	24.5	86	2	52	1	1	201	10.27163178	0
1518	1	37	2	3	0.81	27855.34232	28059.13642	1	86.8	175.1	28.31	95.7	2	34	2	2	146	10.27193057	1
1519	1	46	1	3	5	55016.06528	55814.20346	6	85.7	177	27.35	95.1	2	58	1	2	208	10.27283011	0
1520	1	47	1	3	5	146181.198	146233.9406	2	70.9	163.2	26.6	86.5	2	57	1	2	219	10.27289833	0
1521	2	67	2	3	0.81	15912.53559	17210.52633	NA	44.2	162.2	16.8	68.3	2	87	2	1	181	10.2732905	2
1522	1	67	1	3	3.69	55312.26669	55613.44106	2	78.8	178.5	24.73	91.2	2	67	1	2	191	10.27381473	0
1523	1	75	4	1	0.85	8506.354691	8672.010064	1	72.7	177.5	23.1	87.6	2	48	2	1	195	10.27393706	0
1524	1	41	1	3	5	91233.3139	92556.86895	2	124.2	194.5	32.83	114.5	2	32	1	2	195	10.2741213	0
1525	1	38	4	1	0.98	24251.2879	25659.21361	4	84.6	180.6	25.94	94.5	2	54	2	1	150	10.27416715	1
1526	2	53	3	3	2.61	22598.9876	22187.12914	NA	56.6	170.7	19.4	77.3	2	58	1	1	160	10.27475035	0
1527	1	35	2	2	0.42	14739.89606	14808.93904	3	118.8	180.4	36.5	112	2	62	2	1	194	10.27566181	2
1528	1	32	4	3	NA	26389.73293	27531.71599	1	83.5	175.6	27.1	93.9	2	30	2	1	159	10.2759588	0
1529	2	42	3	1	0	21349.98448	22004.7366	3	85.1	166	30.88	94.8	2	61	1	1	227	10.2764605	0
1530	1	32	4	3	1.17	52907.76226	53539.26041	2	94.3	179.5	29.3	99.8	2	34	2	1	185	10.27719732	0
1531	2	61	1	3	5	138843.9572	139762.5739	1	57.6	169.7	20	78	2	NA	1	1	NA	10.2774024	0
1532	2	46	4	2	4.67	26600.7855	26351.28769	2	63.5	166.3	23	81.9	2	92	1	2	243	10.27772609	0
1533	2	51	1	3	5	105915.1494	107298.218	4	61.5	163.5	23.01	80.6	2	60	1	2	187	10.27773661	0
1534	1	30	1	2	4.37	56269.05763	57272.36008	12	90.9	175.5	29.51	98	2	38	2	2	148	10.27884067	0
1535	2	52	4	3	3.62	17991.88347	18228.51584	2	65.2	163.3	24.4	83	1	NA	1	1	NA	10.27908115	2
1536	1	56	2	3	1.02	24699.7575	25838.90487	NA	77	172.5	25.88	90.2	2	40	2	1	150	10.279244	3
1537	1	45	1	3	5	60253.02019	61757.51791	1	81.5	179.6	25.3	92.8	2	56	2	2	196	10.27943328	0
1538	2	37	4	1	NA	24826.129	24814.81192	1	56.4	152.9	24.12	77.2	2	79	1	2	236	10.27963628	2
1539	1	65	2	1	3	17116.92161	17220.12948	6	75.8	180.3	23.3	89.5	2	100	1	2	169	10.27988917	3
1540	2	66	4	3	5	8780.904487	9083.178041	1	62.7	153.6	26.6	81.4	2	69	1	2	218	10.27994129	2
1541	1	47	4	3	4.86	17623.13758	18419.33325	5	88.3	181.9	26.7	96.6	2	45	1	1	159	10.28008663	2
1542	1	56	2	3	5	15599.95311	15843.64706	1	99.8	180.5	30.6	102.7	2	53	1	2	232	10.28028543	3
1543	1	54	2	2	1.11	20544.77561	21569.06312	NA	66.6	168.3	23.51	83.9	2	61	1	1	255	10.28075113	3
1544	2	32	3	1	0.5	17072.85221	17065.06949	NA	73.1	162.4	27.72	87.9	2	41	2	2	135	10.28087755	0
1545	1	46	1	3	1.28	20457.78241	20754.57094	3	77.3	178.7	24.21	90.4	2	52	2	2	234	10.28202566	0
1546	1	32	2	3	1.85	23471.35358	23675.6253	3	116.3	191.4	31.7	110.9	2	34	1	2	219	10.28351744	3
1547	1	47	4	3	4.19	15836.44782	16694.71506	1	70.1	168.9	24.6	86.1	2	49	1	1	227	10.28357554	0
1548	1	46	4	3	5	23372.16912	24174.77634	2	85.7	168.5	30.18	95.2	2	76	1	1	229	10.28363225	0
1549	2	34	1	3	2.2	59613.97292	59797.26613	5	62.5	153.9	26.4	81.3	2	58	2	1	184	10.28372695	2
1550	1	30	2	1	1.81	23747.62421	25024.55792	3	88.6	172.1	29.9	96.8	2	47	2	1	198	10.28391543	0
1551	1	61	2	2	4.37	9326.201211	9387.789425	2	100.7	177.6	31.93	103.2	2	40	1	1	200	10.28406853	3
1552	1	46	4	3	1.09	18868.60565	19567.32718	5	54.6	163.4	20.45	76	2	64	2	1	168	10.28530728	2
1553	2	39	1	1	0.13	22163.78556	23007.09554	3	74.2	153.6	31.45	88.6	2	55	2	2	169	10.28565064	0
1554	1	65	1	3	2.15	117075.8815	118577.5826	2	85.3	182.4	25.6	95	2	68	1	2	210	10.28606086	3
1555	1	63	2	2	1.36	12001.41933	12579.26013	NA	107	187.7	30.37	106.4	1	43	1	1	111	10.28607624	0
1556	1	35	4	1	2.46	38923.1403	40970.69743	5	94.7	178.2	29.8	100.1	2	48	1	1	225	10.28629767	0
1557	2	37	4	3	1.94	39450.13573	38385.6882	2	53.3	156.5	21.8	75.1	2	51	2	1	129	10.28670612	0
1558	2	80	1	3	2.03	33556.42282	37135.62117	1	70.7	160.4	27.48	86.5	2	57	1	1	221	10.28741833	1
1559	1	40	1	2	4.43	79849.24075	82662.42659	6	91.3	188.9	25.59	98.3	2	113	2	1	201	10.28769616	2
1560	2	46	1	3	4.54	69488.73451	70653.15459	2	74	168.3	26.13	88.5	2	96	1	1	231	10.28791603	0
1561	1	35	1	2	0.18	27293.81301	28347.95956	NA	70.2	183.3	20.89	86.2	2	21	1	1	164	10.28818369	2
1562	1	37	1	3	4.61	106819.6546	113217.9756	2	77.2	173.2	25.7	90.4	2	58	1	1	193	10.28868285	0
1563	1	32	1	2	0.33	18368.7043	19326.32093	NA	78.4	176.2	25.3	91.1	2	40	2	1	233	10.28869624	2
1564	1	33	4	2	3.66	77244.53999	77849.1082	3	71.5	183.3	21.3	87	2	41	1	1	163	10.28883569	1
1565	1	38	2	2	2.33	19351.11604	19492.69187	6	65.7	180.4	20.19	83.4	2	80	2	2	187	10.28924162	2
1566	1	31	1	2	2.95	64580.91676	65732.42337	1	90.7	179.8	28.06	98	2	41	1	1	223	10.29016722	2
1567	2	67	1	3	4.62	53452.80391	53528.54999	1	50.6	153.4	21.5	73.2	2	76	2	1	259	10.2904845	2
1568	1	65	2	1	1.7	7980.500827	8100.560547	1	75.3	169.6	26.2	89.3	2	40	2	1	158	10.29091452	2
1569	2	43	1	2	1.94	63078.84147	64135.85122	2	61.8	161.3	23.75	80.9	2	91	1	2	167	10.29092194	2
1570	1	37	4	3	3.1	60189.42438	62622.74813	2	79.4	178.1	25.03	91.7	2	52	1	2	248	10.29103569	0
1571	1	43	4	3	1.34	20288.96042	21040.27897	3	84.5	177.9	26.7	94.6	2	36	1	2	226	10.29112331	0
1572	2	33	1	3	5	64876.27106	68102.3361	1	68.7	160.9	26.54	85.3	2	70	1	2	247	10.29131005	0
1573	2	33	2	2	0.14	25355.83954	25966.0254	2	64.1	161.6	24.55	82.4	2	79	1	1	163	10.29196254	0
1574	2	43	2	3	4.9	14340.01394	13947.56184	NA	81.3	171.2	27.7	92.8	2	56	2	2	136	10.29206934	0
1575	2	38	1	3	0.65	52644.88902	55728.70567	NA	129.2	175.6	41.9	117	1	52	2	2	183	10.29329939	2
1576	1	60	2	3	5	6038.685119	6085.921613	3	101.3	183.1	30.2	103.6	2	29	2	1	172	10.29330953	2
1577	2	30	1	3	1.95	85444.34906	88741.39879	1	87.7	172.1	29.6	96.4	2	65	1	2	175	10.29383582	0
1578	2	49	3	1	1.93	18260.4409	18719.90352	1	64.7	160.4	25.15	82.8	2	49	1	2	180	10.29385856	0
1579	2	38	1	3	2.54	98443.78284	100797.357	1	61.3	160.8	23.7	80.6	2	65	1	1	164	10.29448925	0
1580	1	38	3	3	4.54	22276.48988	23709.47284	2	97.4	182.2	29.34	101.6	2	39	1	2	231	10.29471266	2
1581	2	39	3	1	0.29	26776.5863	26954.94732	2	61.9	164.3	22.9	81	2	65	2	2	161	10.29531631	0
1582	1	60	3	3	2.77	9286.357078	9590.4584	NA	82.3	171.5	27.98	93.4	2	21	2	2	114	10.29548852	3
1583	2	60	2	3	2.17	17568.1581	18363.91442	NA	75.4	165.5	27.53	89.4	2	61	2	1	201	10.29560438	2
1584	2	50	2	3	0.59	19130.56872	18607.01052	NA	97	179.4	30.1	101.4	1	48	1	2	239	10.29561011	2
1585	1	50	1	3	0	72987.54624	72579.31438	2	105.6	182.2	31.81	105.8	2	31	1	1	270	10.29564854	0
1586	2	36	2	3	4.59	38589.6953	44311.54793	NA	124.1	169.6	43.1	114.7	2	58	1	2	198	10.29621321	2
1587	2	32	2	3	0.38	21765.62991	22790.09199	1	55.2	166.9	19.8	76.5	2	55	2	1	145	10.29655388	0
1588	1	34	1	3	5	65524.37066	66692.69948	2	85.3	176.3	27.44	95.1	2	35	1	2	159	10.29688829	0
1589	1	50	1	3	1.98	182279.5017	183739.9038	2	76.9	173.9	25.4	90.3	2	54	2	2	262	10.2973288	0
1590	2	67	1	2	2.16	75274.76108	74461.68704	1	63.1	158.4	25.15	81.8	2	86	2	2	163	10.29766179	0
1591	1	54	2	1	0.68	18262.04495	18163.35674	3	86	169.1	30.08	95.5	2	63	2	2	200	10.29802984	0
1592	1	59	1	3	5	88102.8097	91372.94023	1	96	184.4	28.23	100.9	3	41	2	2	202	10.29806313	2
1593	1	53	2	2	1.24	17179.10035	17971.39667	4	77.4	183.3	23.04	90.6	2	63	2	1	256	10.29811453	2
1594	1	38	3	3	1.3	38344.72288	41990.98536	3	75.7	166.6	27.3	89.6	2	37	2	1	246	10.29817031	2
1595	1	38	4	3	5	19005.08326	20955.52646	1	63.4	169.3	22.1	82	2	51	1	1	221	10.29838737	0
1596	2	50	1	3	3.63	73732.14315	77811.6415	2	57.8	160.8	22.4	78.3	2	66	2	2	176	10.29906604	0
1597	1	48	1	3	3.36	80724.30538	80126.82466	2	78.9	173.1	26.33	91.5	2	53	1	2	202	10.30107603	1
1598	2	33	4	3	5	26929.89294	27800.87259	1	81.5	166.3	29.5	93	2	42	2	2	186	10.30158723	0
1599	1	39	1	3	1.97	67692.26602	74069.15369	3	70.5	171.8	23.9	86.5	2	67	1	2	197	10.30200008	0
1600	2	80	1	3	2.75	33429.7954	35095.65257	1	53	163.3	19.87	75	2	61	1	2	190	10.3020423	2
1601	1	55	1	3	5	86782.53356	90003.65912	NA	82.9	190.5	22.84	93.8	2	39	1	2	126	10.30209554	2
1602	1	62	3	1	0.41	11397.6659	11580.24195	NA	59.7	155.4	24.7	79.6	1	44	1	2	224	10.30210335	2
1603	1	80	1	1	3.09	19626.91555	20394.06792	NA	58.8	165.5	21.47	79	2	51	2	1	191	10.30240049	2
1604	1	30	1	2	0.51	74416.48612	78271.00756	16	94.4	189.1	26.4	100.1	2	51	2	1	199	10.30262946	0
1605	1	41	2	3	0.54	16935.37353	16843.85466	NA	78.7	167.9	27.92	91.4	2	44	1	2	181	10.30288446	0
1606	1	50	2	3	0.87	15044.51588	15040.57783	1	53.7	165.4	19.6	75.5	1	80	2	1	222	10.30290769	3
1607	2	40	1	1	1.27	18655.37776	18967.98522	2	54.7	161	21.1	76.2	2	52	1	1	112	10.30294326	3
1608	2	40	4	3	3.63	69134.18974	69570.41802	NA	50.2	160.8	19.4	73	2	82	1	2	228	10.30317322	0
1609	2	55	4	2	2.23	12292.85698	12170.28095	NA	50.2	153.1	21.4	73	2	63	2	2	195	10.30317322	0
1610	1	37	1	3	2.22	68996.41222	70825.15416	6	89	178.7	27.9	97.2	2	50	2	1	195	10.30317939	2
1611	2	80	1	3	5	34142.14071	37783.81296	1	61.5	168.7	21.61	80.8	2	74	2	2	185	10.30323968	0
1612	1	41	4	2	3.4	23372.16912	24174.77634	6	64.1	175.2	20.88	82.5	2	51	2	1	170	10.30445279	2
1613	1	45	2	3	3.82	23568.77443	23511.95195	NA	82.5	175.4	26.8	93.6	2	52	2	2	173	10.30502084	0
1614	1	32	4	3	4.37	32998.58109	35121.28555	NA	86.6	175.5	28.12	95.9	2	40	2	2	133	10.30527679	0
1615	2	38	1	2	0.97	21635.78869	22459.00891	3	54.1	161	20.87	75.8	2	55	2	1	169	10.30553572	0
1616	2	30	1	3	2.59	62144.08135	64508.60179	6	63	158.4	25.11	81.8	2	66	2	1	208	10.3058313	0
1617	2	65	2	2	3.36	21902.21161	21718.58708	1	65.8	163.7	24.55	83.6	2	85	1	1	239	10.30607576	3
1618	2	79	1	3	5	74947.36311	78666.94445	1	59.8	163.2	22.5	79.7	2	107	1	2	294	10.30641746	2
1619	2	32	4	3	1.92	23038.68441	23821.9894	4	63.3	160.5	24.6	82	2	69	1	2	171	10.30651874	0
1620	2	53	2	1	NA	16181.16997	15916.06173	NA	61.3	161.7	23.4	80.7	2	96	2	2	307	10.30726157	0
1621	1	61	1	3	4.46	74824.0149	74313.51735	2	83.7	176.6	26.84	94.3	2	72	2	1	239	10.30739605	1
1622	1	43	2	1	0.68	16006.11402	15937.41492	3	85.3	174	28.17	95.2	2	56	2	1	228	10.30771573	3
1623	1	66	1	3	3.37	109775.7195	110208.601	1	89.1	181	27.2	97.3	2	47	2	2	180	10.30798999	2
1624	1	41	1	3	0.45	18318.13753	18583.88546	2	96	188	27.16	101	2	39	1	1	281	10.30826933	0
1625	2	49	1	3	5	110329.8415	110883.2725	2	62.5	169.1	21.9	81.5	2	67	1	2	182	10.30902517	0
1626	1	39	1	3	5	67322.8253	69018.36368	1	117.8	183.5	35	111.9	2	24	2	1	199	10.30997094	3
1627	1	58	1	3	5	175544.7697	182852.8947	3	83.3	186.1	24.1	94.1	2	45	2	1	204	10.31020078	2
1628	1	38	1	3	5	107347.6397	114331.4699	NA	80.3	178.5	25.2	92.4	2	44	1	2	229	10.31131843	0
1629	1	66	1	3	5	113706.9582	116084.7436	NA	109.7	187.9	31.1	108	2	56	2	2	145	10.31146665	0
1630	1	37	4	2	0.98	20796.63371	21637.39508	1	84.7	193.3	22.67	94.9	2	60	2	1	169	10.31156318	1
1631	2	69	1	3	2.06	83444.26919	84144.73005	1	61.7	161.9	23.54	81	2	72	1	2	248	10.3119889	2
1632	1	48	4	3	5	20325.19855	21023.1719	2	93.1	180.2	28.67	99.5	2	89	2	2	223	10.3121267	0
1633	2	49	1	1	5	82753.37915	83168.48249	1	67.3	162.4	25.5	84.6	2	52	2	1	207	10.31247315	0
1634	1	50	1	3	5	143815.0768	145037.2708	2	89.2	177.9	28.2	97.4	2	60	1	2	192	10.31279844	0
1635	1	46	4	3	1.11	24209.51417	25345.94832	2	92.7	177.2	29.52	99.3	2	32	1	2	253	10.31357857	0
1636	2	42	1	3	2.73	55004.47951	55926.18748	NA	72.8	165.5	26.58	88	2	45	1	2	177	10.31375908	0
1637	1	50	3	2	2.31	12390.3085	12553.07083	4	85.2	169	29.83	95.2	2	38	2	2	313	10.31376308	0
1638	2	39	2	3	2.26	26115.40446	27271.14395	NA	90.1	166.5	32.5	97.9	2	34	1	2	174	10.31383778	1
1639	2	45	1	3	0.95	26763.1102	36351.8919	NA	67.6	163.2	25.4	84.8	2	77	2	2	231	10.31389021	2
1640	1	49	1	1	NA	96151.39601	99538.92662	2	81.3	183.4	24.17	93	2	32	1	1	194	10.31425052	0
1641	1	53	1	2	0.04	113750.8359	115547.1023	6	59.1	168.9	20.7	79.3	2	77	2	1	153	10.31524261	2
1642	1	34	1	3	5	67264.71732	69862.62731	2	108.4	186.3	31.23	107.4	2	46	1	2	175	10.31548472	2
1643	1	34	1	3	5	90330.77308	92605.77108	4	87.5	178.8	27.4	96.5	2	26	1	2	133	10.31628394	0
1644	1	46	4	3	5	73349.47343	72806.57751	2	70.3	167.3	25.12	86.5	2	56	2	2	176	10.31664401	0
1645	1	63	1	3	5	135814.6478	145201.2454	2	70.3	171.6	23.9	86.5	2	68	1	1	153	10.31664401	2
1646	1	43	4	3	1.06	25134.9952	27461.68166	2	93.2	189.1	26.1	99.6	3	54	2	1	220	10.31695134	2
1647	1	45	1	2	2.16	32980.71796	33913.23573	5	62.4	176.6	20	81.5	2	40	2	1	143	10.3172823	3
1648	2	34	1	3	5	57403.8235	59587.98185	2	76.6	173.8	25.36	90.3	2	78	1	2	144	10.31747358	0
1649	1	41	4	3	5	20986.43925	22984.48705	1	76.6	172.4	25.8	90.3	2	45	1	2	212	10.31747358	0
1650	2	74	1	3	1.91	49462.44311	50163.08525	1	42.8	157.7	17.2	67.5	2	84	1	1	230	10.31767606	0
1651	2	38	1	3	2.91	74517.75139	77393.17538	2	94.5	172	31.9	100.3	2	NA	2	2	NA	10.31775067	0
1652	1	58	1	3	3.41	88102.8097	88811.0074	2	94.3	179.7	29.2	100.2	2	52	2	2	165	10.31838849	0
1653	1	49	2	3	3.21	18116.81615	22904.07489	NA	100.6	187.3	28.7	103.5	2	68	1	1	211	10.31908903	0
1654	2	67	2	2	2.13	20723.79972	20803.887	NA	54.1	158.8	21.45	75.9	2	81	1	2	200	10.31913142	2
1655	1	37	2	3	5	25096.53842	26446.00461	NA	91.1	168.7	32	98.5	2	52	1	2	232	10.3199369	0
1656	2	66	2	2	1.16	9518.80186	10252.5295	NA	108.1	164.4	40	107.3	2	44	2	2	177	10.32017056	2
1657	2	45	1	3	5	91248.80695	91824.57577	NA	53.8	155.2	22.3	75.7	2	70	1	2	186	10.32059514	0
1658	2	80	1	3	3.91	35388.61841	37873.03694	NA	58	154.3	24.36	78.6	2	86	2	2	176	10.32068562	2
1659	2	61	1	3	5	117419.7694	119338.2157	3	65.3	173.3	21.7	83.4	2	69	2	1	188	10.32070727	3
1660	1	47	4	3	3.05	19688.55674	21674.31947	1	82.6	180	25.5	93.8	2	46	1	1	162	10.32078699	0
1661	2	36	1	3	1.09	31335.13799	31552.00499	NA	75.2	168.2	26.6	89.5	2	55	1	1	216	10.32081789	0
1662	1	37	3	1	1.08	20734.0331	21937.76209	12	84.9	173.4	28.24	95.1	2	36	2	1	241	10.3211163	3
1663	1	64	2	3	1.92	11351.25636	11505.82882	NA	85.6	181.6	25.96	95.5	2	46	1	2	148	10.32206262	2
1664	1	76	2	1	0.87	6856.239408	7260.756717	NA	77.2	176.3	24.8	90.7	1	43	1	1	161	10.32282671	3
1665	1	45	3	2	1.71	37279.63079	38050.32417	5	79.6	167.9	28.2	92.1	2	32	2	2	143	10.32293271	2
1666	2	42	1	3	5	129098.804	133683.4759	NA	70.7	181.6	21.4	86.8	2	49	2	2	212	10.32309724	0
1667	1	54	1	2	5	72987.54624	72579.31438	7	77.7	182.5	23.33	91	2	46	2	1	228	10.3235932	1
1668	1	49	1	2	3.97	133542.2129	137840.3685	2	97.6	181.6	29.6	102	2	50	2	2	149	10.32464821	0
1669	2	52	2	2	1.52	23828.58881	23530.49939	NA	79.4	167.2	28.4	92	2	58	2	2	210	10.3247032	2
1670	1	41	1	3	3.54	90010.44129	91316.25569	NA	92.5	194.3	24.5	99.3	2	41	2	2	205	10.32472236	0
1671	2	49	2	3	1.42	29161.9796	29111.91708	2	109	167.5	38.9	107.8	1	58	2	2	169	10.32536735	2
1672	2	43	1	3	5	115926.4026	118970.0861	NA	64.3	159.9	25.1	82.8	2	57	1	2	191	10.32582714	0
1673	1	37	2	3	5	23010.87853	24248.19669	NA	110	190.5	30.3	108.3	2	60	1	2	188	10.32599984	2
1674	1	44	4	2	NA	38485.82118	38994.3542	3	62.6	160.1	24.4	81.7	2	24	1	2	246	10.32606584	0
1675	2	67	2	3	4.08	12751.54512	13320.88797	NA	64.6	166.6	23.3	83	2	52	1	2	211	10.32670649	0
1676	2	36	4	3	3.22	16638.8872	17331.52427	1	71.3	167.8	25.3	87.2	2	37	1	1	171	10.32694158	0
1677	1	61	2	2	2.67	7323.703412	7380.991723	1	71.3	176.7	22.8	87.2	2	50	2	1	131	10.32694158	2
1678	2	30	1	3	1.25	51421.953	52428.19897	10	63.2	165.8	22.99	82.1	2	NA	2	1	NA	10.32724828	0
1679	1	30	2	2	1.52	28996.25064	29563.91955	7	140.7	189.3	39.3	122.5	2	76	2	1	203	10.32735343	2
1680	2	40	2	3	NA	35247.41858	34806.48258	2	77.3	167.4	27.6	90.8	2	47	1	2	156	10.32752135	2
1681	1	47	1	3	1.21	18243.19971	19307.01884	1	77.3	170.5	26.6	90.8	2	41	2	1	244	10.32752135	0
1682	2	58	2	3	1.06	13093.36237	12735.02816	2	46.6	162.7	17.6	70.5	2	110	2	1	232	10.32752271	2
1683	1	37	1	3	5	62719.42959	63532.09961	NA	96.4	182.8	28.85	101.4	2	47	1	2	197	10.32760069	0
1684	1	60	1	3	4.49	121588.7616	120347.6305	1	73.1	180	22.6	88.3	2	43	1	2	188	10.32766198	2
1685	1	55	1	3	1.89	96088.81839	103296.4423	2	72.6	174.3	23.9	88	2	55	2	1	190	10.32795559	2
1686	2	38	1	3	NA	65897.66997	68436.24737	2	60.9	171.2	20.8	80.6	2	47	2	2	141	10.32824177	0
1687	1	49	1	3	5	116464.8748	120278.382	1	79	178.2	24.9	91.8	2	47	1	2	225	10.32830693	0
1688	2	50	4	3	5	17567.98569	17621.27808	NA	55	146.8	25.5	76.6	3	77	2	2	184	10.32874189	0
1689	2	34	4	3	5	16411.59328	16969.58013	2	69	158.9	27.3	85.8	2	53	1	2	238	10.32910619	0
1690	1	46	3	2	1.91	30349.4138	30230.11411	3	95.8	188.4	27	101.1	2	41	2	1	231	10.32924078	2
1691	2	31	1	3	5	69292.83764	71929.36114	2	49.4	159.9	19.32	72.6	2	70	2	2	178	10.32935364	0
1692	1	64	2	3	5	11351.25636	11286.80413	6	88	183.7	26.08	96.9	2	59	2	1	165	10.32957471	2
1693	1	44	1	2	1.18	26610.29127	27687.13408	5	72.9	176.2	23.5	88.2	2	43	2	1	261	10.33010702	3
1694	1	43	1	3	5	80724.30538	81895.4024	2	104.5	179.3	32.51	105.6	2	37	1	2	178	10.33012967	0
1695	1	36	4	3	4.63	19133.79553	19387.57533	NA	78.8	161.6	30.2	91.7	2	48	2	2	262	10.33014047	0
1696	1	45	4	3	0.85	18222.52745	19045.80295	NA	64.7	166.9	23.2	83.1	2	51	1	2	248	10.33115514	0
1697	1	48	2	3	4.79	20952.09579	21552.70098	3	79.3	174.2	26.1	92	1	56	1	2	271	10.33121105	3
1698	2	31	3	2	3.21	35353.00527	35220.67551	1	57	152.7	24.4	78	2	NA	1	1	NA	10.33135239	0
1699	1	45	3	1	0.8	33635.1825	33203.81717	NA	53.4	154.5	22.4	75.5	2	69	2	1	210	10.33180791	2
1700	2	37	1	3	4.21	77778.94931	80709.48883	2	65	167.8	23.1	83.3	2	72	2	2	150	10.33209339	0
1701	2	31	1	3	2.2	71034.15399	76359.17203	2	67.2	165	24.7	84.7	2	54	2	2	135	10.33234202	0
1702	1	60	1	3	5	55312.26669	55613.44106	1	96.5	187.8	27.36	101.5	2	48	2	1	205	10.33242795	0
1703	2	67	2	1	0.72	7869.59899	8538.749518	NA	54.1	153.6	22.9	76	2	75	2	2	213	10.33272711	3
1704	2	41	1	3	0.88	20205.31225	20144.14732	NA	61.6	167.2	22	81.1	2	105	1	2	186	10.33309681	0
1705	1	34	1	2	3.01	60373.97264	60123.4098	3	84.7	177.3	26.94	95.1	2	59	2	1	213	10.33329461	3
1706	2	43	2	3	1.47	26805.90856	27343.61343	NA	71.7	160.1	28	87.5	2	NA	1	2	NA	10.33352454	2
1707	2	38	3	3	5	33377.31407	34219.9511	NA	62.5	161.8	23.87	81.7	2	70	1	2	195	10.33432339	2
1708	2	31	1	3	1.09	24930.45706	25879.03613	NA	47.6	165.4	17.4	71.3	2	79	2	1	208	10.33441871	0
1709	2	67	3	3	5	6121.387712	6304.341968	1	48	153.5	20.37	71.6	2	60	2	1	183	10.33456982	2
1710	2	33	2	1	2.04	35477.2168	36330.97264	NA	116.4	172.7	39.03	111.5	2	NA	2	2	NA	10.33471197	0
1711	1	33	3	3	1.55	38901.15549	41403.5557	2	120.4	185.9	34.84	113.4	2	25	2	2	209	10.33474609	1
1712	2	44	4	3	2.02	25717.18433	26551.48747	1	70.7	170.4	24.3	86.9	2	61	1	2	251	10.33499021	0
1713	1	59	1	3	5	77393.67019	77985.61689	1	72.5	175.6	23.5	88	2	45	2	2	232	10.33507586	0
1714	1	30	2	3	5	25679.19615	25867.06922	2	86.1	181.3	26.19	95.9	2	42	2	2	184	10.33515588	0
1715	1	30	1	3	0.36	17858.30224	18789.31006	4	92.3	190.2	25.5	99.3	2	32	1	1	239	10.33590236	2
1716	1	39	1	3	3.51	105902.2515	110971.2706	2	79.4	178.4	24.9	92.1	2	47	1	2	209	10.33592571	0
1717	1	60	4	3	2.31	13214.27468	14007.01612	2	66.2	169.7	23	84.1	2	40	2	2	141	10.33634511	0
1718	1	34	1	1	1.13	14114.42476	15153.70577	3	96.8	180.9	29.6	101.7	2	41	1	1	233	10.33673242	2
1719	1	50	4	3	NA	15693.68983	16353.84138	1	67.3	170.3	23.2	84.8	2	NA	2	1	NA	10.33685252	2
1720	1	41	1	2	3.13	77005.89646	78928.70788	6	71	168.6	25	87.1	2	63	1	1	159	10.33686824	0
1721	2	38	1	2	0	20626.479	22617.27959	2	65.4	162.5	24.8	83.6	9	89	2	1	187	10.33754477	0
1722	1	43	4	3	3.46	62218.91193	61758.39883	NA	98.5	171.2	33.61	102.6	1	55	2	2	152	10.33782665	0
1723	1	40	1	3	5	148501.5345	154474.8286	12	71.8	173.3	23.9	87.6	2	98	1	1	176	10.3381275	2
1724	1	34	1	1	1.66	22188.83674	23248.47164	6	69.2	171.5	23.5	86	2	68	1	1	215	10.33821129	0
1725	1	44	1	3	5	65689.65732	66323.56634	2	93	177	29.68	99.7	2	54	1	2	212	10.3384084	0
1726	1	60	3	2	0.63	9745.303498	10208.81789	NA	75.6	178.1	23.8	89.9	2	40	1	1	247	10.3394823	3
1727	1	80	1	3	5	22208.51888	23039.37271	1	70.8	169.4	24.7	87	2	64	2	2	110	10.33957348	3
1728	2	72	1	3	NA	36390.42697	36689.33505	1	72.6	166.9	26.06	88.1	2	82	1	2	204	10.3396919	0
1729	2	65	4	3	5	15876.87186	16539.50044	3	57.2	159.5	22.5	78.2	2	54	1	1	215	10.33971906	2
1730	1	33	1	1	0.96	22634.97421	23019.3264	2	83	173.7	27.5	94.2	2	31	2	1	265	10.33979329	0
1731	1	40	1	2	1.82	27356.08054	28721.12408	5	76.6	177.2	24.4	90.5	2	67	2	2	124	10.34032513	2
1732	1	36	1	3	5	84120.65668	86239.25169	1	110.5	186.2	31.9	108.7	2	41	2	2	193	10.34066348	0
1733	1	33	2	3	4.45	23511.36157	23589.08603	1	82.1	166.6	29.6	93.7	2	43	1	2	174	10.34113035	0
1734	2	63	2	2	1.13	10585.75181	11058.39431	NA	63.8	166.5	23	82.6	2	64	2	2	192	10.34117072	2
1735	2	36	1	2	0.98	22163.78556	23007.09554	NA	161.7	183	48.28	131.5	2	59	2	2	200	10.34119537	0
1736	2	46	4	1	0.45	15799.24194	16221.37555	4	99.2	164.7	36.57	103	2	43	2	1	170	10.34144886	2
1737	2	30	1	3	5	68636.68582	69650.38276	NA	53.3	156.6	21.7	75.5	2	85	1	1	181	10.3414955	2
1738	1	31	1	3	2	16074.41433	16687.68302	3	73.4	175.8	23.7	88.6	2	62	2	1	205	10.34155133	0
1739	1	32	1	3	1.29	65524.37066	65252.43275	2	69.8	175.1	22.77	86.4	2	70	1	2	205	10.34155941	0
1740	2	72	3	3	2.22	8644.375524	9993.180213	NA	50.1	152	21.68	73.2	2	89	1	2	195	10.34170674	2
1741	1	35	1	3	3.18	84641.11415	86884.51711	1	86.7	180.7	26.6	96.3	2	43	2	1	290	10.34229064	0
1742	1	32	2	3	3.65	28801.24535	30349.91738	NA	85.8	183.3	25.5	95.8	2	53	2	2	214	10.34241273	0
1743	2	41	4	1	2.72	18260.4409	18820.44423	7	64.4	156.7	26.23	83	2	62	1	2	173	10.34272932	0
1744	1	48	4	3	2.25	35100.90084	34962.92366	3	84.9	177.5	26.9	95.3	2	41	2	2	214	10.34282212	0
1745	2	46	3	3	1.86	16704.49173	16976.80683	3	65.8	160.6	25.51	83.9	2	64	1	2	190	10.34305929	0
1746	1	40	2	2	1.74	23982.39194	23879.45822	NA	79.8	177.8	25.24	92.4	1	27	2	2	321	10.34357161	1
1747	2	34	4	3	3.14	36904.96569	36815.84758	2	63	165.5	23	82.1	2	47	2	2	179	10.34362774	0
1748	1	43	1	2	0.17	102341.8313	102988.5696	6	73.2	177.4	23.3	88.5	2	78	2	2	169	10.34398138	0
1749	1	47	1	3	5	73295.59025	75125.75658	2	106.2	181.9	32.1	106.6	2	22	1	1	233	10.34415326	0
1750	2	65	2	3	1.1	11879.29097	12409.68861	NA	105.2	180	32.5	106.1	2	69	2	2	274	10.3444526	0
1751	1	31	2	2	1.55	21040.19377	21381.5122	2	94.2	178.3	29.63	100.4	2	35	2	2	196	10.3444704	0
1752	2	45	1	1	4.04	88745.79119	88626.46679	6	87.2	160.8	33.72	96.6	2	46	2	1	193	10.34472343	0
1753	1	36	1	3	1.77	22764.00177	23129.02295	2	65.3	177.2	20.8	83.6	2	NA	2	1	NA	10.34545716	2
1754	1	42	3	1	1.85	17990.12329	18226.44624	6	84.5	181.5	25.65	95.1	2	43	2	1	220	10.34551614	3
1755	1	40	3	3	2.55	28509.56814	28143.93792	4	69.1	172.4	23.2	86	1	98	1	2	191	10.3456892	0
1756	1	61	2	3	3.58	14975.45402	15106.14069	1	91.2	185.6	26.5	98.8	1	56	1	1	137	10.34569153	0
1757	1	33	1	3	5	71723.12203	73529.48273	1	87	180.6	26.7	96.5	2	72	1	2	258	10.34588596	0
1758	1	51	1	3	4.34	122833.6104	128308.0219	2	87	179.3	27.1	96.5	2	62	1	2	193	10.34588596	2
1759	1	32	3	3	NA	37080.52646	37974.33388	NA	74.5	165.3	27.3	89.3	2	53	2	2	223	10.34602021	2
1760	1	61	4	3	5	8883.460927	9371.520203	2	71.2	177.1	22.7	87.3	2	81	1	1	247	10.34604223	2
1761	2	67	1	3	2.4	65849.69381	65138.42385	1	64.2	162.8	24.22	82.9	2	68	1	1	179	10.34634644	0
1762	1	52	1	3	5	101310.3888	105070.7479	NA	62.2	171.4	21.17	81.6	2	62	1	2	263	10.34653584	0
1763	1	45	2	3	NA	22356.41087	22936.64031	2	102	191.7	27.76	104.5	2	43	2	2	254	10.34704182	2
1764	1	80	1	1	1.12	6882.452425	7271.66356	1	76.5	182	23.1	90.5	2	47	2	2	120	10.3470813	2
1765	1	68	4	3	NA	12192.24197	13885.66781	1	66.2	166.7	23.8	84.2	2	53	2	1	146	10.34863565	2
1766	1	51	1	3	1.16	27076.66572	29417.87114	1	57.1	167	20.5	78.2	2	42	2	1	145	10.34876914	0
1767	1	47	2	3	4.96	17787.52459	17730.79067	2	84.8	178.8	26.5	95.3	2	63	1	1	190	10.34891868	2
1768	2	71	1	3	1.08	20589.03312	21160.96953	NA	72.3	167.9	25.65	88	2	56	1	1	187	10.3493607	2
1769	2	32	1	3	5	73030.05391	73509.92807	NA	60.2	169.8	20.9	80.3	2	66	2	2	184	10.34945069	0
1770	1	57	1	3	0.13	18818.92966	19517.43583	2	86.4	180.6	26.49	96.2	2	75	1	1	177	10.34947216	2
1771	1	51	2	1	0.91	17206.32043	18234.5713	4	59	181.4	17.9	79.5	2	NA	2	1	NA	10.35001842	2
1772	1	51	1	3	4.54	85761.15961	86746.50805	2	110.7	199.2	27.9	108.9	2	38	2	1	237	10.35032697	1
1773	1	35	1	1	3.93	82363.08811	88909.58429	1	62	173.4	20.6	81.5	2	50	1	1	158	10.35051035	0
1774	1	36	1	2	0.28	19567.39322	19753.30464	3	64.3	166.6	23.17	83	2	56	1	1	169	10.35076875	1
1775	1	57	1	3	5	80053.89045	83025.26755	NA	77.8	174.4	25.58	91.3	2	46	1	2	173	10.35096831	2
1776	1	43	1	3	NA	91233.3139	91799.43445	2	73.1	166.7	26.31	88.5	1	49	2	2	171	10.35105419	0
1777	1	65	1	3	2.73	59441.04966	60181.11085	4	76.6	166.8	27.53	90.6	2	78	1	2	225	10.3517509	1
1778	1	43	1	3	2.17	93164.28158	96130.59991	NA	115.6	180.4	35.5	111.3	2	35	1	2	133	10.35180893	0
1779	1	57	2	3	4.19	26052.93111	25990.11952	2	115.6	179.6	35.8	111.3	2	33	2	1	190	10.35180893	3
1780	1	40	4	1	NA	26449.31824	30106.40936	8	92.2	184.8	27	99.4	2	46	2	2	214	10.3519204	0
1781	2	45	3	3	3.74	39843.93798	40051.72073	1	101.9	159.9	39.9	104.5	2	50	2	2	211	10.35211764	0
1782	1	45	2	2	0.38	21600.80543	21945.58295	6	85.1	179.9	26.3	95.5	2	61	2	2	244	10.35234154	3
1783	2	42	4	3	5	18588.23528	19331.15914	1	52.2	159.2	20.6	74.8	2	56	1	2	181	10.35300316	0
1784	1	30	1	3	2.49	64580.91676	65732.42337	12	88.5	174	29.23	97.4	2	51	2	2	197	10.35350319	1
1785	1	33	1	2	1.03	22188.83674	23952.48036	15	81.2	171.9	27.5	93.3	2	39	1	1	251	10.35389196	0
1786	1	56	2	3	5	20020.22462	20868.68338	1	89.2	180.7	27.3	97.8	2	83	2	1	180	10.35515079	1
1787	1	37	3	3	5	48878.71048	49907.74737	1	92.3	185.3	26.9	99.5	2	53	2	2	243	10.35671989	0
1788	2	69	4	1	0.87	15875.84132	15630.6922	NA	46.6	155.3	19.3	70.7	2	66	2	2	224	10.35682065	0
1789	1	44	1	3	5	100857.7012	103376.0842	3	95.1	177.6	30.2	101	2	30	2	2	160	10.35693177	0
1790	1	47	1	3	1.33	28680.66061	28606.9859	3	81.5	185.6	23.7	93.5	2	72	1	2	174	10.3569721	2
1791	1	37	3	2	4.37	22276.48988	23709.47284	NA	101.8	180.4	31.28	104.5	2	31	2	2	165	10.35720093	2
1792	1	32	2	3	5	19974.56003	21481.38886	3	84.3	176.8	27	95.1	2	NA	1	1	NA	10.35778113	0
1793	1	32	1	2	1.28	114168.797	117438.6501	1	87.7	178.9	27.4	97	2	55	2	2	195	10.35790534	0
1794	2	35	1	3	3.25	66503.04312	67175.23605	1	73	165.4	26.7	88.5	2	58	2	2	199	10.35814153	0
1795	2	41	2	1	0.22	19130.24637	19734.44695	2	70.7	159.9	27.7	87.1	2	53	2	1	150	10.35877615	2
1796	1	38	4	3	4.3	15399.84749	15604.10232	NA	100.4	187.8	28.5	103.8	2	50	1	1	219	10.35930207	0
1797	2	67	1	3	4.31	51344.60301	50601.99438	NA	50.2	156.5	20.5	73.4	2	66	1	2	171	10.35962897	0
1798	1	47	4	3	5	38543.31657	38089.29886	2	83.2	172.7	27.9	94.5	2	47	1	1	173	10.36024785	0
1799	1	53	2	3	1.02	21581.58835	21529.55682	NA	99.8	194	26.5	103.5	2	36	2	1	126	10.36036555	2
1800	2	50	4	2	2.01	11446.60491	11862.96744	NA	57.7	157.4	23.3	78.7	2	68	1	2	209	10.36064578	2
1801	2	31	4	2	1.32	18100.49695	18685.912	NA	46.3	158.8	18.4	70.5	2	57	2	2	143	10.36092718	0
1802	2	45	1	2	3.07	93308.45923	93897.22421	1	72.3	173.6	24	88.1	2	91	2	1	215	10.36112134	3
1803	2	74	1	2	1.99	45099.00536	47930.8449	NA	63.4	164.5	23.43	82.5	2	84	1	2	218	10.36118241	0
1804	1	30	3	1	2.06	20881.60632	22871.40779	10	86.2	167.6	30.69	96.2	2	49	2	2	233	10.36147156	3
1805	2	58	3	1	0.66	14331.09436	14691.68817	NA	53.8	157.9	21.58	76	2	74	2	1	333	10.36149578	3
1806	2	59	2	3	2.04	26668.45888	27266.52597	NA	70.5	174.4	23.2	87	1	31	1	1	135	10.36154921	2
1807	1	36	3	1	1.11	34997.80045	35379.10224	2	85.3	170.5	29.3	95.7	2	36	1	2	200	10.36185289	0
1808	2	37	1	3	5	76827.08628	81170.91771	NA	51	161.6	19.5	74	2	64	2	2	148	10.36207262	0
1809	2	61	4	2	2.31	14435.40146	14464.88087	NA	40.2	148.1	18.3	65.7	2	93	1	2	213	10.36220889	0
1810	2	33	4	3	3.05	26164.42239	27777.91968	3	69.2	166.5	24.96	86.2	2	61	2	1	196	10.36225364	0
1811	1	60	2	3	5	8219.195224	8283.488354	1	136.8	192.1	37.1	121.2	1	NA	2	2	NA	10.36238136	0
1812	1	48	4	3	0.93	11113.60284	11678.10541	NA	73.1	170.9	25	88.6	2	47	1	2	208	10.3627503	2
1813	1	32	4	3	3.81	41290.81872	41783.65898	3	94.8	173.6	31.5	100.9	2	29	1	2	154	10.36303578	0
1814	1	38	4	1	0.78	23687.85448	24961.57432	3	107.8	178.1	34	107.6	2	48	1	2	293	10.36341503	0
1815	2	36	1	3	0.65	31335.13799	31552.00499	NA	106	168.1	37.5	106.7	2	63	1	1	200	10.36362015	1
1816	2	37	4	3	NA	26517.83513	25953.00922	3	80.7	162.9	30.4	93.1	2	46	2	1	146	10.3636542	2
1817	1	51	1	3	5	115012.3305	115840.6298	2	89.6	180.9	27.4	98.1	2	46	1	2	262	10.36370405	0
1818	1	32	1	3	2.15	18353.27586	20231.95978	NA	100.3	181.5	30.4	103.8	2	40	1	2	173	10.36446495	0
1819	1	31	3	1	1.25	43577.79238	44495.22975	NA	86.5	175.2	28.2	96.4	2	29	2	2	168	10.36499221	0
1820	1	34	4	3	4.71	14790.18381	15030.36946	2	54.9	163.1	20.6	76.8	2	51	1	1	188	10.36513703	0
1821	1	63	2	3	3.69	7605.014062	7925.957746	NA	97.6	180.3	30	102.4	2	41	1	1	215	10.36513703	0
1822	1	58	2	1	0.68	26135.88516	26052.52386	6	76.4	174.4	25.1	90.6	2	NA	2	1	NA	10.36529146	3
1823	1	50	3	1	1.93	14486.66522	14984.1416	4	84	171.1	28.69	95	2	52	2	2	211	10.36534979	2
1824	1	40	3	2	2.72	20020.61264	20708.12641	6	90.3	179.9	27.9	98.5	2	49	1	1	201	10.36555011	1
1825	2	61	4	1	NA	10310.14576	11073.90084	2	67.4	157.4	27.2	85.1	2	39	2	2	188	10.3657233	0
1826	2	35	3	3	5	18271.99225	19398.78227	3	63.8	160	24.92	82.8	2	78	1	2	330	10.36620988	0
1827	1	44	2	1	0.07	25293.34852	25667.51174	2	90.1	170	31.2	98.4	2	46	2	1	214	10.36651315	3
1828	2	48	3	2	1.53	34954.17308	42301.0984	3	90.1	159.3	35.5	98.4	2	86	2	1	188	10.36651315	2
1829	1	39	1	2	5	67440.70273	68643.20061	2	89	180.9	27.2	97.8	2	39	2	2	251	10.36677927	1
1830	2	43	1	3	4.3	101419.9545	105380.0361	2	64.1	175.4	20.8	83	2	91	1	2	204	10.36690402	0
1831	2	56	1	3	5	115505.0702	117903.5488	1	64.1	164.3	23.7	83	2	75	1	2	223	10.36690402	0
1832	2	45	2	1	2.58	25337.60931	25581.59667	1	71.4	167.6	25.4	87.6	2	56	2	2	237	10.3670454	0
1833	2	65	1	3	5	133492.6671	133041.0682	1	75.7	154.8	31.6	90.2	2	79	1	2	272	10.36713127	2
1834	1	35	1	3	5	75016.83477	76906.14827	2	87.7	181.5	26.6	97.1	2	54	2	1	203	10.36858359	0
1835	2	38	1	3	NA	79325.74821	92816.42001	1	43.9	153.8	18.6	68.7	2	76	1	2	164	10.36870401	0
1836	1	30	1	3	5	76354.685	79303.66935	2	70.4	174	23.25	87	2	50	1	2	155	10.36890566	1
1837	1	37	4	3	4.18	17754.49379	18150.21224	NA	96.2	179.6	29.8	101.7	2	37	2	1	229	10.36891745	3
1838	2	38	1	3	0.01	87342.35782	91781.27821	NA	71.7	163.7	26.8	87.8	2	54	1	2	130	10.36895377	0
1839	2	38	4	3	1.91	58826.42529	59007.29705	NA	110.1	176.1	35.5	108.8	2	41	2	2	179	10.36896088	1
1840	1	41	4	3	1.58	22226.89214	23369.37825	NA	75	171.6	25.5	89.8	2	55	1	2	214	10.36921083	0
1841	2	69	1	1	1.43	21672.10277	22598.51848	NA	65	162.9	24.49	83.6	2	55	2	2	188	10.36930381	0
1842	2	43	2	2	3.55	28920.64424	30453.85821	1	131.7	159.1	52.03	119	2	54	2	2	187	10.36941065	1
1843	1	33	1	2	0.84	13076.21048	13450.71987	4	103.9	188.3	29.3	105.7	2	42	1	1	257	10.36972439	2
1844	2	57	2	3	1.34	16165.96205	15723.53809	NA	66.4	162.1	25.3	84.5	2	64	1	1	197	10.36985465	0
1845	2	31	1	3	1.31	72426.98054	75980.14515	1	84.1	171.4	28.6	95.1	2	50	1	1	138	10.37008984	0
1846	2	30	4	3	NA	16165.06683	16696.86973	2	60.7	170.9	20.8	80.8	2	52	1	2	176	10.37091358	0
1847	2	63	4	3	2.31	7469.39356	7692.636623	1	65.6	163.7	24.48	84	2	59	1	1	257	10.37116076	2
1848	1	47	4	2	1.7	22921.48252	23332.40338	8	90.2	171.9	30.5	98.5	2	43	1	1	214	10.37129439	0
1849	1	31	4	3	2.32	18665.69477	20687.52285	2	81.1	173	27.1	93.4	2	38	1	2	182	10.37137767	0
1850	2	31	4	1	0.76	32097.38481	33124.25758	2	67.8	155.8	27.9	85.4	2	71	2	2	151	10.37153468	2
1851	2	48	2	3	NA	25539.86662	25738.92086	NA	96.9	174.1	32	102.1	2	65	2	2	191	10.37203213	0
1852	1	49	1	3	4.16	108408.3754	108975.7821	3	96.9	175	31.6	102.1	2	51	2	2	239	10.37203213	2
1853	1	40	1	3	4.19	75408.88137	79806.21363	2	93.7	169.1	32.8	100.4	2	47	1	2	176	10.37203366	0
1854	1	56	4	3	5	10341.44415	10500.7873	2	67	168.8	23.5	84.9	2	112	2	2	230	10.37218583	1
1855	1	46	3	3	4.48	36319.60275	35786.66857	3	91.1	184.5	26.8	99	2	37	1	2	195	10.37232237	0
1856	1	32	1	3	5	57954.6655	60193.00099	2	83.7	183.9	24.75	94.9	2	55	1	2	226	10.37297864	0
1857	1	48	2	3	1.43	27087.38613	27212.21506	3	108.8	185.8	31.5	108.2	2	38	1	2	180	10.37320147	2
1858	1	30	2	2	2.52	27317.1317	27516.98816	NA	129.4	181.5	39.28	118	2	41	2	2	200	10.37325058	0
1859	1	33	4	3	NA	31310.72487	33128.49121	12	79	171.8	26.77	92.2	2	51	2	2	170	10.37331045	0
1860	2	53	1	3	5	131954.5086	134694.562	1	94.6	162.9	35.6	100.9	2	65	2	2	195	10.37398458	0
1861	2	41	4	3	2.71	18092.07091	18646.91074	4	76.1	157.3	30.76	90.5	2	92	2	1	249	10.37423904	0
1862	1	46	2	3	4.44	25123.48023	25043.34804	NA	104	177.4	33	105.8	2	52	1	2	147	10.37454355	0
1863	1	64	4	3	0.52	6840.445413	7064.450206	6	53.1	169.6	18.46	75.6	2	68	2	1	206	10.37467582	2
1864	1	44	3	2	0.82	23963.86902	25195.63759	4	80.7	167.8	28.7	93.2	2	44	2	1	232	10.37478594	0
1865	2	49	4	3	2.33	20951.63053	21594.16609	NA	50.6	158.8	20.07	73.8	2	93	1	2	261	10.37483273	0
1866	2	36	2	3	2.66	27251.58335	26767.70062	2	93.8	173	31.3	100.5	2	54	1	2	208	10.37682858	0
1867	1	37	4	3	4.34	38835.3097	39871.80026	1	76.9	182.5	23.1	91	2	40	1	1	211	10.37715306	2
1868	1	44	1	1	2.54	105102.5628	105766.7473	NA	96.8	186.2	27.9	102.1	2	49	2	1	191	10.3773882	0
1869	1	60	1	3	5	67498.46214	67037.94422	1	70.6	179.3	21.96	87.2	2	48	1	1	185	10.37801118	2
1870	1	32	4	3	5	15416.61429	16998.78208	1	74.2	166.1	26.9	89.4	2	44	2	2	230	10.37852334	0
1871	2	31	2	2	0.05	22588.63683	22905.18797	5	52.5	159.2	20.71	75.2	2	74	2	1	213	10.37858601	2
1872	1	41	4	3	5	52941.64866	52646.94543	3	100.2	177.7	31.7	103.9	2	24	1	2	141	10.37962556	2
1873	2	36	1	2	1.91	20675.87801	21887.02344	5	52.2	167.5	18.6	75	2	79	1	1	197	10.38068498	2
1874	1	44	1	2	1.89	122586.8817	126968.1589	2	74.5	179.9	23	89.6	2	51	1	2	239	10.38077728	1
1875	1	56	4	3	3.54	74056.83009	74686.19259	2	85.7	184.3	25.2	96.1	1	46	2	1	152	10.38085146	0
1876	1	40	1	3	3.36	79503.22736	84139.31399	2	84.1	179.8	26	95.2	2	48	2	1	208	10.38099425	0
1877	1	32	4	3	1.62	30626.58162	32055.13533	3	89.3	175.1	29.1	98.1	2	39	1	1	240	10.38109769	1
1878	2	39	1	3	3.3	79129.90011	81126.01876	1	80.6	170.6	27.7	93.2	2	48	2	2	176	10.38121992	0
1879	2	48	2	3	5	29010.44711	28477.29144	NA	122.5	164.1	45.5	114.9	2	65	2	2	178	10.3813058	0
1880	1	46	4	2	1.84	20197.35444	20825.60526	1	69.1	161.8	26.4	86.3	2	59	2	2	208	10.38177882	2
1881	1	42	1	2	2.88	92967.93553	94316.65538	8	79.9	177.5	25.36	92.8	2	36	1	2	194	10.3818461	1
1882	1	51	4	1	NA	80053.89045	80353.75661	NA	57.9	162.7	21.87	79	2	51	2	2	170	10.3821622	3
1883	1	38	3	3	5	39040.67846	39049.13101	5	76.3	169.6	26.5	90.7	2	51	1	1	180	10.38352991	2
1884	2	51	2	2	2.27	19256.38567	19406.46732	NA	104.6	168.6	36.8	106.2	2	48	1	2	180	10.38385642	0
1885	2	40	1	2	0.06	19683.52316	19657.0574	3	50.1	164.9	18.42	73.5	2	44	1	1	160	10.38409078	2
1886	2	38	1	3	3.49	71460.1619	74179.14994	2	100.3	164.7	36.98	104	2	39	1	2	147	10.38443501	0
1887	1	41	4	3	5	26373.74151	27565.28068	1	79	173.4	26.3	92.3	2	43	1	2	121	10.38456133	0
1888	1	48	1	2	1.03	29993.6198	30183.1613	12	93.1	184.1	27.5	100.2	2	59	2	1	228	10.38467432	0
1889	1	32	4	3	1.02	17754.49379	18843.53044	1	86.7	167.7	30.8	96.7	2	35	2	1	209	10.38524928	0
1890	2	46	1	3	5	74990.62488	75463.80656	2	64.8	164.6	23.9	83.6	2	78	1	2	202	10.3852935	0
1891	2	74	1	3	5	55881.34928	57792.48391	NA	67.3	177.3	21.4	85.2	2	91	2	1	235	10.38561126	2
1892	1	47	1	2	4.56	138834.1812	153441.3954	2	89.4	175.3	29.1	98.2	2	48	1	1	220	10.38586632	2
1893	1	52	2	1	1.11	24426.2067	25644.00819	1	56.4	171.6	19.15	78	2	98	2	1	172	10.38616101	3
1894	2	56	1	3	0.82	22865.41259	22906.3132	1	63.4	174.1	20.92	82.7	2	79	1	2	208	10.38630043	0
1895	1	37	2	2	3	24490.03323	26610.8145	4	95.5	176.4	30.7	101.5	2	37	1	1	253	10.38638355	0
1896	1	31	1	3	5	70109.84694	72488.53115	3	78.8	175.8	25.5	92.2	2	78	1	1	175	10.3864662	2
1897	1	58	1	3	5	166897.2012	167183.2969	5	88.3	176	28.5	97.6	3	28	2	2	218	10.38650575	1
1898	2	63	4	3	3.93	15732.43689	16737.04767	NA	72.1	162.2	27.4	88.2	2	77	1	1	206	10.38725881	0
1899	1	47	3	1	0.54	22173.26924	22086.10894	3	84.7	175.7	27.4	95.6	2	66	1	2	203	10.38762319	0
1900	1	55	1	2	3.43	91976.28543	95390.18857	3	88.1	182.1	26.57	97.5	2	50	1	1	313	10.38763453	2
1901	1	47	2	3	1.02	17787.52459	17894.66771	6	109.5	178.3	34.4	108.7	2	62	2	2	149	10.38777381	2
1902	1	36	4	2	1.5	23524.7191	23502.59786	NA	101.2	179.5	31.41	104.5	2	45	1	2	210	10.38785872	0
1903	1	45	4	1	0.43	34128.96705	33628.17707	NA	71.6	170.3	24.7	87.9	1	40	1	1	216	10.38801012	2
1904	2	45	1	3	4.59	105483.1691	109229.1816	1	60.8	164.4	22.5	81	2	58	2	2	153	10.38803081	0
1905	2	45	2	2	4.51	20306.60947	20721.88654	2	73.4	160	28.67	89	2	54	2	1	187	10.38824005	0
1906	2	38	4	3	2.32	71463.06714	75094.96894	NA	115.2	168.5	40.6	111.5	2	39	2	1	166	10.38839915	0
1907	1	54	2	2	0.97	17801.65532	18085.79336	NA	59.6	174.7	19.5	80.2	2	83	2	1	186	10.38846159	3
1908	1	48	4	3	5	15899.29086	16617.60487	1	81	183.6	24	93.5	1	36	1	2	195	10.38888889	2
1909	2	34	2	1	1.61	32321.86592	31747.95459	1	111.5	176.8	35.7	109.7	2	40	2	1	135	10.3888911	0
1910	1	61	1	3	3.48	87492.71665	89155.50102	NA	79.1	181.6	24	92.4	2	59	1	2	135	10.38923882	0
1911	2	35	2	3	2.07	22326.23129	22166.69669	1	54.5	160.8	21.1	76.7	2	58	2	2	132	10.38955898	0
1912	2	68	2	2	2.69	8308.628726	8949.073879	NA	82.2	162.1	31.3	94.2	2	56	1	2	216	10.38998676	2
1913	1	50	4	3	3.63	14595.17401	15254.56932	1	81.5	176.8	26.1	93.8	2	49	2	2	198	10.39020303	0
1914	1	53	2	3	1.5	12838.24345	12664.20509	4	93	189.8	25.82	100.2	2	64	2	1	197	10.39025598	1
1915	1	42	4	3	4.07	19184.31683	20543.82235	4	73.7	163.4	27.6	89.2	2	36	1	2	223	10.39037233	0
1916	1	31	1	2	0.82	12763.45814	12991.0363	4	119.1	184.3	35.06	113.4	2	34	2	1	185	10.39099591	1
1917	1	61	2	2	NA	10631.75734	10733.57037	3	97.3	185.6	28.2	102.5	2	41	1	1	157	10.39124167	3
1918	2	57	1	2	1.03	26128.79007	28770.31917	1	86.6	169.2	30.2	96.7	3	55	1	1	161	10.39124365	2
1919	1	50	4	2	1.62	11127.4084	11630.13355	NA	64.1	165.3	23.5	83.2	2	53	2	1	233	10.39188451	3
1920	2	53	2	2	0.41	22777.52245	24174.29132	2	93.9	169.1	32.84	100.7	2	63	2	2	221	10.39194105	0
1921	2	57	2	3	1.7	21219.11683	20638.40003	NA	75	178	23.7	90	1	72	2	2	192	10.39230485	0
1922	1	40	4	3	5	15271.23817	15463.71921	2	80.6	172.3	27.1	93.3	2	52	2	1	184	10.39235857	0
1923	2	61	2	1	2.39	7869.59899	8538.749518	1	88.2	160.2	34.4	97.6	2	59	1	2	217	10.39239212	0
1924	1	33	1	3	3.82	108079.1248	114552.8861	2	106.6	183.6	31.6	107.3	2	45	1	2	160	10.392526	0
1925	2	61	2	3	5	13072.88574	13207.28127	NA	105.2	169.9	36.4	106.6	2	78	2	2	174	10.3932012	0
1926	1	57	3	2	0.74	19113.09704	19952.37841	6	62.4	172.9	20.87	82.1	2	65	2	1	188	10.39323775	3
1927	2	33	4	3	0.56	31765.06131	30907.97323	NA	73	150.4	32.3	88.8	2	47	2	2	197	10.39325387	2
1928	1	54	1	3	1.98	191792.0991	199776.6186	5	91.1	179.6	28.2	99.2	2	34	2	2	138	10.39327656	3
1929	1	33	1	3	5	51255.53397	52169.44305	NA	87.1	177.9	27.52	97	2	43	1	2	191	10.39352002	0
1930	1	45	1	3	2.24	152858.5098	159455.333	2	94.8	180.4	29.1	101.2	3	36	1	2	254	10.39384758	2
1931	2	45	1	3	1.21	18395.32985	19113.6008	1	89.8	170.3	31	98.5	2	39	2	1	194	10.39436737	0
1932	2	52	1	3	5	115465.9581	117863.6245	1	72	174.3	23.7	88.2	2	40	1	2	146	10.39446968	0
1933	1	33	1	2	2.52	84208.44009	86440.37507	3	80.2	171.8	27.2	93.1	2	64	1	1	274	10.39590966	2
1934	1	52	1	3	5	67937.15346	68456.77185	1	79.5	176.2	25.6	92.7	2	55	1	2	138	10.39671574	0
1935	1	30	4	3	1.57	37080.52646	37488.44633	4	98.9	170.7	33.9	103.4	2	40	2	2	137	10.39734352	0
1936	1	47	1	1	1.81	66076.32564	70835.59468	1	92.5	172.3	31.2	100	2	39	1	1	189	10.3975049	0
1937	1	33	1	2	1	18806.25506	19141.579	4	101.2	187.7	28.72	104.6	2	49	2	2	204	10.39779925	0
1938	2	47	1	1	0.96	23531.47804	23499.83846	NA	46.1	157.3	18.63	70.6	2	25	2	1	207	10.39810595	2
1939	1	43	3	1	NA	24131.10771	24449.96449	NA	81.2	175.4	26.4	93.7	1	50	2	1	273	10.39828164	2
1940	2	40	1	3	4.08	62342.17422	62258.35117	NA	96.6	168.3	34.1	102.2	2	71	2	2	140	10.39829975	0
1941	1	43	3	2	4.25	34782.37409	34336.29623	2	72.6	168.9	25.4	88.6	2	55	2	2	145	10.39837347	0
1942	2	63	2	2	NA	11879.29097	12794.96967	NA	103.9	171.8	35.2	106	1	52	1	1	237	10.39915596	3
1943	2	59	2	3	0.92	20742.57143	21166.76407	1	65.7	173.7	21.78	84.3	2	59	2	1	243	10.4002766	0
1944	1	31	2	3	2.97	19117.2843	19849.2438	3	121.2	179.8	37.5	114.5	2	41	2	1	231	10.400499	0
1945	2	60	2	3	2.24	13101.96534	13686.95408	1	66	158.5	26.3	84.5	2	75	1	2	247	10.40123099	0
1946	1	32	2	3	3.51	23617.70571	23874.82322	2	97.3	183.8	28.8	102.6	2	20	2	2	186	10.40137946	1
1947	2	40	2	3	5	20719.44883	21135.06424	NA	75.2	171.2	25.7	90.2	2	55	1	2	170	10.40153937	0
1948	2	50	1	3	5	102771.4928	113161.3305	1	68.2	169.8	23.7	85.9	2	77	2	2	154	10.40161983	0
1949	2	39	2	3	0.07	27927.43948	27995.57126	1	71.9	162.2	27.3	88.2	2	55	2	2	180	10.40169559	2
1950	1	48	1	1	0.72	36244.62906	36151.52407	5	62.6	173.5	20.8	82.3	2	45	2	1	210	10.40189986	2
1951	2	45	1	2	2.06	88745.79119	88626.46679	NA	44	159.3	17.34	69	2	31	2	1	224	10.40214139	2
1952	1	50	1	2	5	106754.8501	112427.5383	7	78.9	171.1	27	92.4	2	68	2	2	155	10.40239809	0
1953	1	38	4	3	1.53	41241.2246	41216.94347	1	63.2	168.7	22.2	82.7	2	46	1	2	203	10.40272147	0
1954	2	45	1	3	NA	47911.93	48214.24842	1	58.4	164.9	21.5	79.5	2	66	1	2	184	10.40305046	0
1955	2	42	1	3	5	72713.67188	73932.13211	3	53.5	153.8	22.62	76.1	2	61	2	2	222	10.40417781	0
1956	1	60	1	3	5	88617.79543	87713.21922	NA	83.9	177.8	26.5	95.3	2	59	1	1	207	10.40427734	0
1957	1	34	2	3	0.67	21317.28317	21013.42242	1	96.3	181.4	29.3	102.1	2	39	1	1	215	10.40429359	2
1958	2	45	4	2	1.2	21317.33532	21420.29799	NA	52.1	160.8	20.15	75.1	2	56	1	2	181	10.40449667	2
1959	2	45	1	3	5	92357.35115	92820.62945	1	56.2	163.2	21.1	78	2	95	1	2	241	10.40462531	0
1960	1	35	1	3	4.35	66143.36606	70105.24455	2	84.6	176.6	27.1	95.7	2	54	1	1	189	10.40463277	0
1961	2	40	1	3	4.27	75341.30697	76603.79839	2	84.6	177.6	26.82	95.7	2	97	2	2	285	10.40463277	0
1962	2	34	4	2	NA	18720.93048	19193.55537	1	65.8	158.4	26.23	84.4	2	NA	2	2	NA	10.40469849	0
1963	1	47	2	3	NA	19371.54633	19651.18671	1	96.1	184.2	28.3	102	1	NA	1	2	NA	10.40491359	1
1964	2	31	4	3	0.06	36433.53188	38587.65768	NA	102.8	160.9	39.7	105.5	2	58	2	1	187	10.40533106	0
1965	2	51	1	3	5	100584.7098	106149.9239	2	62.4	154.6	26.1	82.2	2	111	1	2	267	10.405897	0
1966	1	31	4	3	NA	14221.33059	14963.40651	1	89.6	186	25.9	98.5	1	35	1	2	135	10.40596176	0
1967	1	49	2	2	3.89	30152.05365	30985.29661	1	90.5	179.4	28.1	99	2	49	2	2	162	10.40664896	2
1968	2	55	2	3	3.43	24860.79655	27000.04357	NA	90.5	162.5	34.27	99	2	69	2	2	249	10.40664896	0
1969	1	46	2	1	0.9	17155.85322	17678.95377	3	97	179.1	30.2	102.5	2	84	2	1	173	10.40729819	2
1970	1	41	3	1	0.95	20746.62604	21459.07133	1	82.1	173.9	27.15	94.3	2	64	2	1	206	10.4073489	2
1971	2	45	1	3	1.53	18894.54927	19211.16452	2	56.6	171.7	19.2	78.3	2	63	2	2	166	10.40767079	2
1972	1	53	1	3	5	148039.1715	149225.2441	2	87.4	182.3	26.3	97.3	2	41	2	2	282	10.40775652	0
1973	1	63	3	3	5	17875.14694	17792.27914	1	87.4	177.6	27.7	97.3	2	45	1	1	169	10.40775652	2
1974	1	55	3	1	0.92	17972.97982	17986.01536	NA	78.3	171.1	26.7	92.1	2	46	1	1	244	10.40827478	0
1975	2	49	1	3	4.1	89307.34297	92794.47097	1	64.2	166.5	23.2	83.4	2	86	2	1	262	10.40874902	0
1976	2	33	1	3	5	75661.32322	77470.21892	2	69.7	169.5	24.3	86.9	2	NA	1	2	NA	10.40886528	0
1977	2	51	1	3	5	108329.7165	110579.1978	1	68.9	164.9	25.3	86.4	2	78	1	2	214	10.40888311	0
1978	1	53	2	1	1.51	17158.93016	17126.69522	NA	90.8	192.1	24.61	99.2	2	44	2	1	152	10.41043191	2
1979	1	59	4	3	5	15376.30528	16840.23122	2	81.7	165.1	30	94.1	2	32	2	1	236	10.41066796	3
1980	1	65	1	3	1.22	19870.19088	20032.91068	NA	65.1	177.3	20.7	84	1	47	1	1	216	10.41091239	0
1981	1	55	1	1	1.31	24638.65646	24836.70962	NA	63.1	168.3	22.28	82.7	2	43	1	1	170	10.41096125	2
1982	1	31	1	2	1.01	15787.23848	16796.74096	6	86.8	172.8	29.1	97	2	70	1	1	147	10.41146568	2
1983	1	36	2	3	0.47	16555.47882	16319.49377	NA	105.6	182	31.9	107	2	NA	1	1	NA	10.41242338	0
1984	2	35	4	2	0.58	34093.59403	33825.41147	NA	67.9	162.9	25.6	85.8	2	61	1	1	222	10.41243733	2
1985	1	61	2	3	NA	8089.518828	8142.940258	2	67.9	166.3	24.55	85.8	2	54	2	2	223	10.41243733	0
1986	1	63	1	3	2.59	51725.41899	56375.4021	2	120.5	190.5	33.2	114.3	1	33	1	2	135	10.41244468	3
1987	1	33	2	2	1.27	29649.02383	31243.28176	12	85	178.1	26.8	96	2	57	2	1	183	10.41266198	0
1988	1	47	1	3	0.86	23804.11298	26007.60286	8	116.3	186.1	33.6	112.3	2	31	2	1	230	10.41333641	0
1989	2	42	4	3	3.52	33565.90594	33977.52311	2	74.2	167.3	26.5	89.7	2	74	2	2	169	10.4133506	0
1990	1	34	1	3	2.02	12242.15604	12460.43915	1	69.8	170	24.15	87	2	40	2	1	166	10.41337579	1
1991	2	70	1	3	5	82918.09478	82500.65734	1	69	164.4	25.5	86.5	2	39	2	1	176	10.41337629	0
1992	1	46	1	3	4.99	141349.1245	143399.728	NA	73.7	170.5	25.35	89.4	2	54	1	2	233	10.41366913	0
1993	2	54	3	2	2.7	11495.02823	11550.54918	NA	52.7	154.3	22.13	75.6	2	61	1	2	172	10.41397397	2
1994	1	42	3	1	NA	18314.68145	18943.61304	9	77.7	170.9	26.6	91.8	2	55	2	2	202	10.41435006	1
1995	1	62	2	2	NA	10562.79663	11071.37104	NA	77.7	168.8	27.27	91.8	2	50	2	2	185	10.41435006	2
1996	1	32	4	3	5	51255.53397	51042.81429	NA	100.3	178.9	31.34	104.3	2	34	2	2	185	10.41439011	0
1997	2	60	1	3	4.46	66693.92065	65973.53185	1	92.2	171.9	31.2	100	1	57	1	2	123	10.41440684	3
1998	2	56	1	3	4.92	121463.2033	122574.3855	3	47	160.6	18.2	71.4	2	84	2	1	194	10.41476039	3
1999	2	45	1	2	4.32	155208.0379	157114.9206	3	62.9	165.5	23	82.6	2	69	2	1	206	10.41489089	3
[truncated: 8,290 more rows]
